# Supplementary material for: catena-Poly[[[diaqua­(nitrato-κ2 O,O′)(2,2′:6′,2′′-terpyridine-κ3 N,N′,N′′)neodymium(III)]-μ-cyanido-κ2 N:C-[dicyanidoplatinum(II)]-μ-cyanido-κ2 C:N] acetonitrile solvate 2,2′:6′,2′′-terpyridine hemisolvate]
Source: Acta Crystallogr Sect E Struct Rep Online. 2009 Aug 26;65(Pt 9):m1132–3. doi: 10.1107/S160053680903325X (PMC2969978; doi:10.1107/S160053680903325X)
Supplement: Supplementary file 1 [file e-65-m1132-sup1.cif]

##############################################################################
###                                                                        ###
###        Electronic paper (Acta Crystallographica Section E)             ###
###                                                                        ###
##############################################################################
#                                                                            #
# This CIF contains the data in a paper accepted for publication in Acta     #
# Crystallographica Section E. It conforms to the requirements of Notes      #
# for Authors for Section E, and has been peer reviewed under the auspices   #
# of the IUCr Commission on Journals.                                        #
#                                                                            #
# Full details of the Crystallographic Information File format               #
# are given in the paper "The Crystallographic Information File (CIF):       #
# a New Standard Archive File for Crystallography" by S. R. Hall, F. H.      #
# Allen and I. D. Brown [Acta Cryst. (1991), A47, 655-685].                  #
#                                                                            #
# The current version of the core CIF dictionary is obtainable from          #
# ftp://ftp.iucr.org/pub/cif_core.dic. The current version number is 2.4.    #
#                                                                            #
# Software is freely available for graphical display of the structure(s) in  #
# this CIF.  For information consult the CIF home page http://www.iucr.org/  #
# cif/home.html                                                              #
#                                                                            #
# This file may be used for bona fide research purposes within the           #
# scientific community so long as proper attribution is given to the journal # 
# article from which it was obtained.                                        #
#                                                                            #
##############################################################################
                                             
data_I
_audit_creation_method     SHELXL-97
_chemical_name_systematic
;
<i>catena</i>-Poly[[[diaqua(nitrato-\k^2^<i>O</i>,<i>O</i>')(2,2':6',2''-
terpyridine-\k^3^<i>N</i>,<i>N</i>',<i>N</i>'')neodymium(III)]-\m-cyanido-
\k^2^<i>N</i>:<i>C</i>-[dicyanidoplatinum(II)]-\m-cyanido-
\k^2^<i>C</i>:<i>N</i>] acetonitrile solvate 2,2':6',2''-terpyridine
hemisolvate]
;
_chemical_name_common     ?
_chemical_formula_moiety     'C19 H15 N8 Nd O5 Pt, C2 H3 N, 0.5(C15 H11 N3'
_chemical_formula_sum     'C28.5 H23.5 N10.5 Nd1 O5 Pt1'
_chemical_formula_iupac
            '[Nd Pt (C N)4 (N O3) (C15 H11 N3) (H2 O)2], C2 H3 N, 0.5C15 H11 N3'
_chemical_formula_weight     932.4
_chemical_melting_point     ?
_symmetry_cell_setting     'monoclinic'
_symmetry_space_group_name_H-M     'C 2/c'
_symmetry_space_group_name_Hall     '-C 2yc'
loop_
    _symmetry_equiv_pos_as_xyz
    'x, y, z'
    '-x, y, -z+1/2'
    'x+1/2, y+1/2, z'
    '-x+1/2, y+1/2, -z+1/2'
    '-x, -y, -z'
    'x, -y, z-1/2'
    '-x+1/2, -y+1/2, -z'
    'x+1/2, -y+1/2, z-1/2'
_cell_length_a     33.231(6)
_cell_length_b     14.3642(17)
_cell_length_c     13.823(3)
_cell_angle_alpha     90.00
_cell_angle_beta     108.931(16)
_cell_angle_gamma     90.00
_cell_volume     6241.5(19)
_cell_formula_units_Z     8
_cell_measurement_reflns_used     25
_cell_measurement_theta_min     8.52
_cell_measurement_theta_max     15.41
_cell_measurement_temperature     290(2)
_cell_measurement_pressure     101.3
_exptl_crystal_description     'plate'
_exptl_crystal_colour     'purple'
_exptl_crystal_size_max     0.452
_exptl_crystal_size_mid     0.168
_exptl_crystal_size_min     0.076
_exptl_crystal_density_diffrn     1.985
_exptl_crystal_density_meas     ?
_exptl_crystal_density_method     'not measured'
_exptl_crystal_F_000     3568
_exptl_absorpt_coefficient_mu     6.179
_exptl_absorpt_correction_type     'analytical'
_exptl_absorpt_process_details     '(SADABS; Bruker, 1998)'
_exptl_absorpt_correction_T_min     0.3084
_exptl_absorpt_correction_T_max     0.6316
_exptl_special_details
;
;
_diffrn_ambient_temperature     290(2)
_diffrn_radiation_type     MoK\a
_diffrn_radiation_wavelength     0.71073
_diffrn_radiation_source     'fine-focus sealed tube'
_diffrn_radiation_monochromator     graphite
_diffrn_measurement_device_type     'Enraf--Nonius CAD-4'
_diffrn_measurement_method     \q/2\q
_diffrn_detector_area_resol_mean     ?
_diffrn_reflns_number     5824
_diffrn_reflns_av_R_equivalents     0.0310
_diffrn_reflns_av_sigmaI/netI     0.0795
_diffrn_reflns_theta_min     2.05
_diffrn_reflns_theta_max     25.37
_diffrn_reflns_theta_full     25.37
_diffrn_measured_fraction_theta_max     0.999
_diffrn_measured_fraction_theta_full     0.999
_diffrn_reflns_limit_h_min     0
_diffrn_reflns_limit_h_max     40
_diffrn_reflns_limit_k_min     0
_diffrn_reflns_limit_k_max     17
_diffrn_reflns_limit_l_min     -16
_diffrn_reflns_limit_l_max     15
_diffrn_standards_number     3
_diffrn_standards_interval_count     ?
_diffrn_standards_interval_time     120
_diffrn_standards_decay_%     0
_refine_special_details
;
Refinement of <i>F</i>^2^ against ALL reflections. The weighted <i>R</i>-factor
<i>wR</i> and goodness of fit <i>S</i> are based on <i>F</i>^2^, conventional
<i>R</i>-factors <i>R</i> are based on <i>F</i>, with <i>F</i> set to zero for
negative <i>F</i>^2^. The threshold expression of <i>F</i>^2^ >
\s(<i>F</i>^2^) is used only for calculating <i>R</i>-factors(gt) <i>etc</i>.
and is not relevant to the choice of reflections for refinement.
<i>R</i>-factors based on <i>F</i>^2^ are statistically about twice as large
as those based on <i>F</i>, and <i>R</i>- factors based on ALL data will be
even larger.
;
_reflns_number_total     5722
_reflns_number_gt     4089
_reflns_threshold_expression     I>2\s(I)
_refine_ls_structure_factor_coef     Fsqd
_refine_ls_matrix_type     full
_refine_ls_R_factor_all     0.0759
_refine_ls_R_factor_gt     0.0355
_refine_ls_wR_factor_gt     0.0769
_refine_ls_wR_factor_ref     0.0868
_refine_ls_goodness_of_fit_ref     0.996
_refine_ls_restrained_S_all     0.996
_refine_ls_number_reflns     5722
_refine_ls_number_parameters     420
_refine_ls_number_restraints     0
_refine_ls_number_constraints     44
_refine_ls_hydrogen_treatment     constr
_refine_ls_weighting_scheme     calc
_refine_ls_weighting_details
                 'calc w=1/[\s^2^(Fo^2^)+(0.0283P)^2^] where P=(Fo^2^+2Fc^2^)/3'
_atom_sites_solution_hydrogens     mixed
_atom_sites_solution_primary     direct
_atom_sites_solution_secondary     difmap
_refine_ls_shift/su_max     0.001
_refine_ls_shift/su_mean     0.000
_refine_diff_density_max     0.855
_refine_diff_density_min     -0.844
_refine_ls_extinction_method     none
_refine_ls_extinction_coef     ?
loop_
    _atom_type_symbol
    _atom_type_description
    _atom_type_scat_dispersion_real
    _atom_type_scat_dispersion_imag
    _atom_type_scat_source
    'C' 'C' 0.0033 0.0016
                         'International Tables Vol C Tables 4.2.6.8 and 6.1.1.4'
    'H' 'H' 0.0000 0.0000
                         'International Tables Vol C Tables 4.2.6.8 and 6.1.1.4'
    'N' 'N' 0.0061 0.0033
                         'International Tables Vol C Tables 4.2.6.8 and 6.1.1.4'
    'O' 'O' 0.0106 0.0060
                         'International Tables Vol C Tables 4.2.6.8 and 6.1.1.4'
    'Nd' 'Nd' -0.1943 3.0179
                         'International Tables Vol C Tables 4.2.6.8 and 6.1.1.4'
    'Pt' 'Pt' -1.7033 8.3905
                         'International Tables Vol C Tables 4.2.6.8 and 6.1.1.4'
_computing_data_collection
;
<i>CAD-4-PC Software</i> (Enraf--Nonius, 1993)
;
_computing_cell_refinement
;
<i>CAD-4-PC Software</i> (Enraf--Nonius, 1993)
;
_computing_data_reduction     '<i>XCAD4</i> (Harms & Wocadlo, 1996)'
_computing_structure_solution     '<i>SHELXS97</i> (Sheldrick, 2008)'
_computing_structure_refinement     '<i>SHELXL97</i> (Sheldrick, 2008)'
_computing_molecular_graphics     '<i>SHELXTL</i> (Sheldrick, 2008)'
_computing_publication_material     '<i>publCIF</i> (Westrip, 2009)'
loop_
    _atom_site_type_symbol
    _atom_site_label
    _atom_site_fract_x
    _atom_site_fract_y
    _atom_site_fract_z
    _atom_site_U_iso_or_equiv
    _atom_site_adp_type
    _atom_site_calc_flag
    _atom_site_refinement_flags
    _atom_site_occupancy
    _atom_site_disorder_assembly
    _atom_site_disorder_group
    Nd Nd1 0.349783(14) 0.43585(3) -0.06095(3) 0.02261(11) Uani d . 1 . .
    Pt Pt1 0.308541(10) 0.775186(19) 0.07657(2) 0.02355(9) Uani d . 1 . .
    C C1 0.3149(3) 0.6590(6) 0.0072(6) 0.0287(18) Uani d . 1 . .
    C C2 0.3302(3) 0.7125(5) 0.2122(6) 0.0277(17) Uani d . 1 . .
    C C3 0.3023(3) 0.8936(6) 0.1443(6) 0.0330(19) Uani d . 1 . .
    C C4 0.2851(3) 0.8356(5) -0.0596(6) 0.0302(18) Uani d . 1 . .
    C C5 0.2743(3) 0.4274(6) 0.0670(7) 0.039(2) Uani d . 1 . .
    H H5A 0.2704 0.4877 0.0410 0.046 Uiso calc R 1 . .
    C C6 0.2505(3) 0.3991(6) 0.1269(7) 0.044(2) Uani d . 1 . .
    H H6A 0.2307 0.4391 0.1391 0.053 Uiso calc R 1 . .
    C C7 0.2562(3) 0.3117(7) 0.1679(7) 0.052(3) Uani d . 1 . .
    H H7A 0.2411 0.2918 0.2102 0.062 Uiso calc R 1 . .
    C C8 0.2849(3) 0.2537(7) 0.1451(7) 0.042(2) Uani d . 1 . .
    H H8A 0.2891 0.1934 0.1709 0.051 Uiso calc R 1 . .
    C C9 0.3075(3) 0.2860(5) 0.0832(6) 0.0329(19) Uani d . 1 . .
    C C10 0.3394(3) 0.2280(6) 0.0592(6) 0.035(2) Uani d . 1 . .
    C C11 0.3405(3) 0.1306(7) 0.0718(7) 0.050(3) Uani d . 1 . .
    H H11A 0.3202 0.1003 0.0936 0.060 Uiso calc R 1 . .
    C C12 0.3719(4) 0.0820(7) 0.0512(9) 0.068(3) Uani d . 1 . .
    H H12A 0.3729 0.0176 0.0582 0.082 Uiso calc R 1 . .
    C C13 0.4015(4) 0.1255(7) 0.0211(8) 0.057(3) Uani d . 1 . .
    H H13A 0.4231 0.0914 0.0087 0.069 Uiso calc R 1 . .
    C C14 0.4000(3) 0.2214(6) 0.0084(7) 0.039(2) Uani d . 1 . .
    C C15 0.4318(3) 0.2724(6) -0.0214(6) 0.035(2) Uani d . 1 . .
    C C16 0.4697(3) 0.2336(8) -0.0204(8) 0.056(3) Uani d . 1 . .
    H H16A 0.4750 0.1711 -0.0036 0.067 Uiso calc R 1 . .
    C C17 0.4999(3) 0.2866(10) -0.0443(9) 0.069(4) Uani d . 1 . .
    H H17A 0.5255 0.2604 -0.0442 0.083 Uiso calc R 1 . .
    C C18 0.4915(3) 0.3766(9) -0.0677(7) 0.058(3) Uani d . 1 . .
    H H18A 0.5112 0.4140 -0.0841 0.069 Uiso calc R 1 . .
    C C19 0.4530(3) 0.4133(7) -0.0669(7) 0.045(2) Uani d . 1 . .
    H H19A 0.4472 0.4757 -0.0837 0.054 Uiso calc R 1 . .
    C C20 0.5895(4) 0.0801(8) 0.1679(10) 0.073(4) Uani d . 1 . .
    H H20A 0.5883 0.0154 0.1653 0.088 Uiso calc R 1 . .
    C C21 0.6217(3) 0.1261(8) 0.1448(8) 0.060(3) Uani d . 1 . .
    H H21A 0.6423 0.0937 0.1265 0.072 Uiso calc R 1 . .
    C C22 0.6220(3) 0.2221(8) 0.1500(8) 0.055(3) Uani d . 1 . .
    H H22A 0.6435 0.2536 0.1340 0.066 Uiso calc R 1 . .
    C C23 0.5593(3) 0.1288(7) 0.1946(8) 0.056(3) Uani d . 1 . .
    H H23A 0.5373 0.0984 0.2094 0.068 Uiso calc R 1 . .
    C C24 0.5627(3) 0.2254(6) 0.1988(6) 0.039(2) Uani d . 1 . .
    C C25 0.5303(3) 0.2810(6) 0.2270(6) 0.038(2) Uani d . 1 . .
    C C26 0.5314(3) 0.3784(7) 0.2262(7) 0.048(2) Uani d . 1 . .
    H H26A 0.5527 0.4102 0.2100 0.058 Uiso calc R 1 . .
    C C27 0.5000 0.4252(10) 0.2500 0.053(4) Uani d S 1 . .
    H H27A 0.5000 0.4899 0.2500 0.063 Uiso calc SR 1 . .
    C C28 0.4505(6) 0.8941(11) 0.1457(17) 0.109(7) Uani d . 1 . .
    C C29 0.4263(8) 0.8338(13) 0.1910(18) 0.134(7) Uani d . 1 . .
    H H29A 0.3967 0.8499 0.1644 0.4(2) Uiso calc R 1 . .
    H H29B 0.4362 0.8416 0.2639 0.12(7) Uiso calc R 1 . .
    H H29C 0.4300 0.7701 0.1745 0.09(4) Uiso calc R 1 . .
    N N1 0.3189(2) 0.5906(5) -0.0313(5) 0.0376(17) Uani d . 1 . .
    N N2 0.3413(2) 0.6737(5) 0.2886(5) 0.0378(18) Uani d . 1 . .
    N N3 0.2968(3) 0.9628(5) 0.1791(7) 0.055(2) Uani d . 1 . .
    N N4 0.2716(3) 0.8690(5) -0.1384(6) 0.046(2) Uani d . 1 . .
    N N5 0.4061(2) 0.5440(5) 0.1161(5) 0.0326(16) Uani d . 1 . .
    N N6 0.3027(2) 0.3734(5) 0.0445(5) 0.0327(16) Uani d . 1 . .
    N N7 0.3677(2) 0.2706(4) 0.0232(5) 0.0304(15) Uani d . 1 . .
    N N8 0.4242(2) 0.3633(5) -0.0434(5) 0.0358(17) Uani d . 1 . .
    N N9 0.5936(2) 0.2724(5) 0.1765(6) 0.0447(19) Uani d . 1 . .
    N N10 0.5000 0.2344(7) 0.2500 0.039(2) Uani d S 1 . .
    N N11 0.4708(5) 0.9406(10) 0.1179(14) 0.130(6) Uani d . 1 . .
    O O1 0.38212(18) 0.4789(4) 0.1277(4) 0.0366(14) Uani d . 1 . .
    O O2 0.40884(19) 0.5548(4) 0.0286(4) 0.0418(15) Uani d . 1 . .
    O O3 0.4259(2) 0.5928(5) 0.1889(5) 0.058(2) Uani d . 1 . .
    O O4 0.27728(18) 0.4401(4) -0.1750(4) 0.0374(14) Uani d . 1 . .
    H H4A 0.2716 0.4145 -0.2333 0.045 Uiso d . 1 . .
    H H4B 0.2556 0.4753 -0.1890 0.045 Uiso d . 1 . .
    O O5 0.3686(2) 0.5374(4) -0.1855(4) 0.0402(15) Uani d . 1 . .
    H H5B 0.3769 0.5937 -0.1773 0.048 Uiso d . 1 . .
    H H5C 0.3765 0.5152 -0.2334 0.048 Uiso d . 1 . .
loop_
    _atom_site_aniso_label
    _atom_site_aniso_U_11
    _atom_site_aniso_U_22
    _atom_site_aniso_U_33
    _atom_site_aniso_U_12
    _atom_site_aniso_U_13
    _atom_site_aniso_U_23
    Nd1 0.0283(2) 0.0236(2) 0.0168(2) -0.00194(17) 0.00833(17) -0.00252(16)
    Pt1 0.03025(17) 0.02168(15) 0.02051(15) 0.00316(14) 0.01069(12) 0.00322(12)
    C1 0.032(5) 0.031(4) 0.027(4) 0.000(4) 0.015(4) 0.007(4)
    C2 0.037(5) 0.024(4) 0.025(4) 0.001(4) 0.015(4) -0.001(3)
    C3 0.048(5) 0.027(4) 0.027(4) 0.005(4) 0.017(4) 0.005(4)
    C4 0.036(5) 0.030(4) 0.027(4) 0.005(4) 0.013(4) 0.004(4)
    C5 0.037(5) 0.033(5) 0.047(5) -0.003(4) 0.016(4) -0.001(4)
    C6 0.045(6) 0.048(5) 0.047(5) -0.017(5) 0.026(5) -0.010(5)
    C7 0.055(7) 0.071(7) 0.035(5) -0.016(6) 0.021(5) 0.010(5)
    C8 0.036(5) 0.051(5) 0.050(6) -0.006(4) 0.027(5) 0.020(5)
    C9 0.039(5) 0.034(4) 0.025(4) -0.006(4) 0.009(4) -0.005(4)
    C10 0.043(5) 0.038(5) 0.019(4) -0.005(4) 0.004(4) 0.010(4)
    C11 0.058(7) 0.043(6) 0.052(6) -0.001(5) 0.021(5) 0.013(5)
    C12 0.081(9) 0.029(5) 0.090(9) 0.016(6) 0.021(7) 0.015(5)
    C13 0.063(7) 0.045(6) 0.067(7) 0.019(5) 0.025(6) 0.009(5)
    C14 0.039(5) 0.041(5) 0.037(5) 0.013(4) 0.012(4) 0.003(4)
    C15 0.036(5) 0.048(5) 0.020(4) 0.007(4) 0.007(4) -0.004(4)
    C16 0.050(6) 0.065(7) 0.053(6) 0.024(6) 0.019(5) 0.010(5)
    C17 0.032(6) 0.116(11) 0.062(7) 0.017(7) 0.018(5) -0.004(8)
    C18 0.044(6) 0.095(9) 0.032(5) -0.015(6) 0.012(5) 0.008(6)
    C19 0.034(5) 0.064(6) 0.038(5) -0.001(5) 0.015(4) 0.002(5)
    C20 0.076(9) 0.050(6) 0.105(10) 0.005(6) 0.047(8) -0.004(7)
    C21 0.060(7) 0.068(7) 0.069(7) 0.007(6) 0.045(6) -0.008(6)
    C22 0.055(7) 0.071(7) 0.047(6) 0.004(6) 0.026(5) -0.004(6)
    C23 0.067(7) 0.041(5) 0.077(8) 0.007(5) 0.046(6) 0.004(5)
    C24 0.038(5) 0.050(5) 0.031(5) 0.005(5) 0.014(4) -0.001(4)
    C25 0.036(5) 0.057(6) 0.024(4) 0.002(5) 0.014(4) 0.000(4)
    C26 0.046(6) 0.050(6) 0.050(6) -0.016(5) 0.018(5) 0.000(5)
    C27 0.039(8) 0.042(8) 0.074(11) 0.000 0.016(8) 0.000
    C28 0.080(12) 0.061(10) 0.17(2) -0.003(8) 0.019(12) -0.024(11)
    C29 0.14(2) 0.103(15) 0.16(2) -0.002(13) 0.052(16) -0.022(13)
    N1 0.048(5) 0.030(4) 0.038(4) -0.002(3) 0.018(4) -0.003(3)
    N2 0.040(5) 0.040(4) 0.031(4) 0.003(3) 0.009(3) 0.008(3)
    N3 0.070(6) 0.036(4) 0.070(6) 0.008(4) 0.039(5) -0.004(4)
    N4 0.052(5) 0.048(5) 0.036(4) 0.008(4) 0.011(4) 0.007(4)
    N5 0.031(4) 0.038(4) 0.028(4) -0.002(3) 0.009(3) -0.004(3)
    N6 0.036(4) 0.032(4) 0.029(4) -0.005(3) 0.008(3) -0.001(3)
    N7 0.039(4) 0.028(3) 0.022(3) 0.001(3) 0.008(3) 0.008(3)
    N8 0.036(4) 0.049(4) 0.024(4) 0.001(4) 0.012(3) 0.001(3)
    N9 0.041(5) 0.056(5) 0.043(4) -0.008(4) 0.020(4) -0.008(4)
    N10 0.040(6) 0.047(6) 0.031(5) 0.000 0.012(5) 0.000
    N11 0.122(14) 0.102(12) 0.173(16) 0.015(10) 0.060(12) -0.002(11)
    O1 0.043(4) 0.041(3) 0.024(3) -0.005(3) 0.010(3) -0.002(3)
    O2 0.046(4) 0.051(4) 0.033(3) -0.018(3) 0.020(3) -0.007(3)
    O3 0.055(5) 0.070(5) 0.040(4) -0.015(4) 0.001(3) -0.026(4)
    O4 0.032(3) 0.048(3) 0.027(3) 0.007(3) 0.002(3) -0.012(3)
    O5 0.063(4) 0.033(3) 0.032(3) -0.006(3) 0.026(3) -0.002(3)
_geom_special_details
;
All e.s.d.'s (except the e.s.d. in the dihedral angle between two l.s. planes)
are estimated using the full covariance matrix. The cell e.s.d.'s are taken
into account individually in the estimation of e.s.d.'s in distances, angles
and torsion angles; correlations between e.s.d.'s in cell parameters are only
used when they are defined by crystal symmetry. An approximate (isotropic)
treatment of cell e.s.d.'s is used for estimating e.s.d.'s involving l.s.
planes.
;
loop_
    _geom_bond_atom_site_label_1
    _geom_bond_atom_site_label_2
    _geom_bond_site_symmetry_2
    _geom_bond_distance
    _geom_bond_publ_flag
    Nd1 O4 . 2.414(5) ?
    Nd1 O5 . 2.486(5) ?
    Nd1 N1 . 2.536(7) ?
    Nd1 N2 6_565 2.550(7) ?
    Nd1 O1 . 2.554(5) ?
    Nd1 O2 . 2.594(6) ?
    Nd1 N6 . 2.619(7) ?
    Nd1 N8 . 2.623(7) ?
    Nd1 N7 . 2.625(6) ?
    Nd1 N5 . 2.989(7) ?
    Pt1 C1 . 1.970(8) ?
    Pt1 C3 . 1.985(8) ?
    Pt1 C4 . 1.988(8) ?
    Pt1 C2 . 1.992(8) ?
    C1 N1 . 1.146(10) ?
    C2 N2 . 1.144(9) ?
    C3 N3 . 1.144(10) ?
    C4 N4 . 1.140(10) ?
    C5 N6 . 1.334(11) ?
    C5 C6 . 1.379(12) ?
    C5 H5A . 0.9300 ?
    C6 C7 . 1.365(13) ?
    C6 H6A . 0.9300 ?
    C7 C8 . 1.378(14) ?
    C7 H7A . 0.9300 ?
    C8 C9 . 1.388(11) ?
    C8 H8A . 0.9300 ?
    C9 N6 . 1.355(10) ?
    C9 C10 . 1.469(12) ?
    C10 N7 . 1.344(10) ?
    C10 C11 . 1.410(12) ?
    C11 C12 . 1.360(14) ?
    C11 H11A . 0.9300 ?
    C12 C13 . 1.340(15) ?
    C12 H12A . 0.9300 ?
    C13 C14 . 1.387(13) ?
    C13 H13A . 0.9300 ?
    C14 N7 . 1.356(10) ?
    C14 C15 . 1.449(12) ?
    C15 N8 . 1.344(11) ?
    C15 C16 . 1.374(12) ?
    C16 C17 . 1.383(15) ?
    C16 H16A . 0.9300 ?
    C17 C18 . 1.339(16) ?
    C17 H17A . 0.9300 ?
    C18 C19 . 1.389(14) ?
    C18 H18A . 0.9300 ?
    C19 N8 . 1.317(11) ?
    C19 H19A . 0.9300 ?
    C20 C23 . 1.367(14) ?
    C20 C21 . 1.380(14) ?
    C20 H20A . 0.9300 ?
    C21 C22 . 1.380(14) ?
    C21 H21A . 0.9300 ?
    C22 N9 . 1.331(12) ?
    C22 H22A . 0.9300 ?
    C23 C24 . 1.392(12) ?
    C23 H23A . 0.9300 ?
    C24 N9 . 1.347(11) ?
    C24 C25 . 1.491(12) ?
    C25 N10 . 1.329(10) ?
    C25 C26 . 1.400(12) ?
    C26 C27 . 1.367(11) ?
    C26 H26A . 0.9300 ?
    C27 C26 2_655 1.367(11) ?
    C27 H27A . 0.9300 ?
    C28 N11 . 1.10(2) ?
    C28 C29 . 1.46(2) ?
    C29 H29A . 0.9600 ?
    C29 H29B . 0.9600 ?
    C29 H29C . 0.9600 ?
    N2 Nd1 6_566 2.550(7) ?
    N5 O3 . 1.227(8) ?
    N5 O2 . 1.252(8) ?
    N5 O1 . 1.273(8) ?
    N10 C25 2_655 1.329(10) ?
    O4 H4A . 0.8500 ?
    O4 H4B . 0.8499 ?
    O5 H5B . 0.8500 ?
    O5 H5C . 0.8499 ?
loop_
    _geom_angle_atom_site_label_1
    _geom_angle_atom_site_label_2
    _geom_angle_atom_site_label_3
    _geom_angle_site_symmetry_1
    _geom_angle_site_symmetry_3
    _geom_angle
    _geom_angle_publ_flag
    O4 Nd1 O5 . . 87.4(2) ?
    O4 Nd1 N1 . . 73.3(2) ?
    O5 Nd1 N1 . . 78.7(2) ?
    O4 Nd1 N2 . 6_565 70.1(2) ?
    O5 Nd1 N2 . 6_565 77.5(2) ?
    N1 Nd1 N2 . 6_565 136.8(2) ?
    O4 Nd1 O1 . . 131.37(19) ?
    O5 Nd1 O1 . . 116.64(18) ?
    N1 Nd1 O1 . . 71.4(2) ?
    N2 Nd1 O1 6_565 . 151.8(2) ?
    O4 Nd1 O2 . . 137.3(2) ?
    O5 Nd1 O2 . . 67.83(18) ?
    N1 Nd1 O2 . . 68.2(2) ?
    N2 Nd1 O2 6_565 . 131.5(2) ?
    O1 Nd1 O2 . . 49.51(17) ?
    O4 Nd1 N6 . . 73.9(2) ?
    O5 Nd1 N6 . . 156.4(2) ?
    N1 Nd1 N6 . . 82.2(2) ?
    N2 Nd1 N6 6_565 . 108.3(2) ?
    O1 Nd1 N6 . . 69.15(19) ?
    O2 Nd1 N6 . . 117.16(19) ?
    O4 Nd1 N8 . . 141.46(19) ?
    O5 Nd1 N8 . . 81.7(2) ?
    N1 Nd1 N8 . . 138.8(2) ?
    N2 Nd1 N8 6_565 . 71.4(2) ?
    O1 Nd1 N8 . . 85.98(19) ?
    O2 Nd1 N8 . . 70.9(2) ?
    N6 Nd1 N8 . . 121.9(2) ?
    O4 Nd1 N7 . . 110.3(2) ?
    O5 Nd1 N7 . . 140.0(2) ?
    N1 Nd1 N7 . . 140.0(2) ?
    N2 Nd1 N7 6_565 . 75.7(2) ?
    O1 Nd1 N7 . . 78.85(18) ?
    O2 Nd1 N7 . . 110.9(2) ?
    N6 Nd1 N7 . . 62.3(2) ?
    N8 Nd1 N7 . . 61.8(2) ?
    O4 Nd1 N5 . . 138.48(18) ?
    O5 Nd1 N5 . . 91.78(19) ?
    N1 Nd1 N5 . . 65.9(2) ?
    N2 Nd1 N5 6_565 . 149.6(2) ?
    O1 Nd1 N5 . . 24.99(17) ?
    O2 Nd1 N5 . . 24.64(17) ?
    N6 Nd1 N5 . . 92.92(19) ?
    N8 Nd1 N5 . . 79.0(2) ?
    N7 Nd1 N5 . . 96.63(19) ?
    C1 Pt1 C3 . . 178.9(3) ?
    C1 Pt1 C4 . . 88.8(3) ?
    C3 Pt1 C4 . . 90.2(3) ?
    C1 Pt1 C2 . . 90.7(3) ?
    C3 Pt1 C2 . . 90.3(3) ?
    C4 Pt1 C2 . . 178.1(3) ?
    N1 C1 Pt1 . . 178.6(8) ?
    N2 C2 Pt1 . . 177.1(8) ?
    N3 C3 Pt1 . . 176.4(9) ?
    N4 C4 Pt1 . . 179.0(7) ?
    N6 C5 C6 . . 123.8(8) ?
    N6 C5 H5A . . 118.1 ?
    C6 C5 H5A . . 118.1 ?
    C7 C6 C5 . . 119.4(10) ?
    C7 C6 H6A . . 120.3 ?
    C5 C6 H6A . . 120.3 ?
    C6 C7 C8 . . 118.4(9) ?
    C6 C7 H7A . . 120.8 ?
    C8 C7 H7A . . 120.8 ?
    C7 C8 C9 . . 119.4(9) ?
    C7 C8 H8A . . 120.3 ?
    C9 C8 H8A . . 120.3 ?
    N6 C9 C8 . . 122.4(8) ?
    N6 C9 C10 . . 116.0(7) ?
    C8 C9 C10 . . 121.6(8) ?
    N7 C10 C11 . . 120.4(9) ?
    N7 C10 C9 . . 117.9(7) ?
    C11 C10 C9 . . 121.7(8) ?
    C12 C11 C10 . . 118.3(10) ?
    C12 C11 H11A . . 120.9 ?
    C10 C11 H11A . . 120.9 ?
    C13 C12 C11 . . 121.0(9) ?
    C13 C12 H12A . . 119.5 ?
    C11 C12 H12A . . 119.5 ?
    C12 C13 C14 . . 120.2(10) ?
    C12 C13 H13A . . 119.9 ?
    C14 C13 H13A . . 119.9 ?
    N7 C14 C13 . . 119.7(9) ?
    N7 C14 C15 . . 117.7(7) ?
    C13 C14 C15 . . 122.6(9) ?
    N8 C15 C16 . . 119.9(9) ?
    N8 C15 C14 . . 117.1(8) ?
    C16 C15 C14 . . 122.8(9) ?
    C15 C16 C17 . . 120.6(10) ?
    C15 C16 H16A . . 119.7 ?
    C17 C16 H16A . . 119.7 ?
    C18 C17 C16 . . 118.6(10) ?
    C18 C17 H17A . . 120.7 ?
    C16 C17 H17A . . 120.7 ?
    C17 C18 C19 . . 119.0(10) ?
    C17 C18 H18A . . 120.5 ?
    C19 C18 H18A . . 120.5 ?
    N8 C19 C18 . . 122.6(10) ?
    N8 C19 H19A . . 118.7 ?
    C18 C19 H19A . . 118.7 ?
    C23 C20 C21 . . 120.5(10) ?
    C23 C20 H20A . . 119.7 ?
    C21 C20 H20A . . 119.7 ?
    C20 C21 C22 . . 117.4(10) ?
    C20 C21 H21A . . 121.3 ?
    C22 C21 H21A . . 121.3 ?
    N9 C22 C21 . . 124.2(10) ?
    N9 C22 H22A . . 117.9 ?
    C21 C22 H22A . . 117.9 ?
    C20 C23 C24 . . 117.8(10) ?
    C20 C23 H23A . . 121.1 ?
    C24 C23 H23A . . 121.1 ?
    N9 C24 C23 . . 123.1(9) ?
    N9 C24 C25 . . 117.5(8) ?
    C23 C24 C25 . . 119.4(9) ?
    N10 C25 C26 . . 121.9(9) ?
    N10 C25 C24 . . 117.4(8) ?
    C26 C25 C24 . . 120.7(8) ?
    C27 C26 C25 . . 117.7(10) ?
    C27 C26 H26A . . 121.2 ?
    C25 C26 H26A . . 121.2 ?
    C26 C27 C26 . 2_655 121.2(13) ?
    C26 C27 H27A . . 119.4 ?
    C26 C27 H27A 2_655 . 119.4 ?
    N11 C28 C29 . . 175(3) ?
    C28 C29 H29A . . 109.5 ?
    C28 C29 H29B . . 109.5 ?
    H29A C29 H29B . . 109.5 ?
    C28 C29 H29C . . 109.5 ?
    H29A C29 H29C . . 109.5 ?
    H29B C29 H29C . . 109.5 ?
    C1 N1 Nd1 . . 160.2(7) ?
    C2 N2 Nd1 . 6_566 166.1(7) ?
    O3 N5 O2 . . 122.3(7) ?
    O3 N5 O1 . . 120.4(7) ?
    O2 N5 O1 . . 117.3(6) ?
    O3 N5 Nd1 . . 173.9(6) ?
    O2 N5 Nd1 . . 59.7(4) ?
    O1 N5 Nd1 . . 58.0(3) ?
    C5 N6 C9 . . 116.7(8) ?
    C5 N6 Nd1 . . 121.8(5) ?
    C9 N6 Nd1 . . 121.5(6) ?
    C10 N7 C14 . . 120.1(7) ?
    C10 N7 Nd1 . . 119.4(5) ?
    C14 N7 Nd1 . . 118.8(5) ?
    C19 N8 C15 . . 119.3(8) ?
    C19 N8 Nd1 . . 119.8(6) ?
    C15 N8 Nd1 . . 120.5(6) ?
    C22 N9 C24 . . 116.9(8) ?
    C25 N10 C25 . 2_655 119.6(11) ?
    N5 O1 Nd1 . . 97.0(4) ?
    N5 O2 Nd1 . . 95.6(4) ?
    Nd1 O4 H4A . . 118.3 ?
    Nd1 O4 H4B . . 139.2 ?
    H4A O4 H4B . . 97.6 ?
    Nd1 O5 H5B . . 127.5 ?
    Nd1 O5 H5C . . 122.0 ?
    H5B O5 H5C . . 107.0 ?
loop_
    _geom_hbond_atom_site_label_D
    _geom_hbond_atom_site_label_H
    _geom_hbond_atom_site_label_A
    _geom_hbond_site_symmetry_A
    _geom_hbond_distance_DH
    _geom_hbond_distance_HA
    _geom_hbond_distance_DA
    _geom_hbond_angle_DHA
    O4 H4A N4 4_544 0.85 2.00 2.760(9) 149.1
    O4 H4B N3 7_565 0.85 2.00 2.814(10) 160.5
    O5 H5B N9 5_665 0.85 2.16 2.993(9) 167.4
    O5 H5C O1 6_565 0.85 1.99 2.770(8) 152.2
data_global
_journal_date_recd_electronic     2009-07-24
_journal_date_accepted     2009-08-20
_journal_name_full     'Acta Crystallographica, Section E'
_journal_year     2009
_journal_volume     65
_journal_issue      9
_journal_page_first     m1132
_journal_page_last     m1133
_journal_paper_category     QM
_journal_coeditor_code     NC2153
_publ_contact_author_name     'Richard E. Sykora'
_publ_contact_author_address
;
Department of Chemistry
University of South Alabama
Mobile AL 36688-0002
;
_publ_contact_author_email     'rsykora@jaguar1.usouthal.edu'
_publ_contact_author_fax     '251-460-7359'
_publ_contact_author_phone     '251-460-7422'
_publ_section_title
;\
<i>catena</i>-Poly[[[diaqua(nitrato-\k^2^<i>O</i>,<i>O</i>')(2,2':6',2''-\
terpyridine-\k^3^<i>N</i>,<i>N</i>',<i>N</i>'')neodymium(III)]-\m-cyanido-\
\k^2^<i>N</i>:<i>C</i>-[dicyanidoplatinum(II)]-\m-cyanido-\k^2^<i>C</i>:\
<i>N</i>] acetonitrile solvate 2,2':6',2''-terpyridine hemisolvate]
;
loop_
    _publ_author_name
    _publ_author_footnote
    _publ_author_address
    'Maynard, Branson A.' .
;
Department of Chemistry
University of South Alabama
Mobile
AL 36688-0002
USA
;
    'Smith, Philip A.' .
;
Department of Chemistry
University of South Alabama
Mobile
AL 36688-0002
USA
;
    'Sykora, Richard E.' .
;
Department of Chemistry
University of South Alabama
Mobile
AL 36688-0002
USA
;
