# Supplementary material for: catena-Poly[[[diaqua­(nitrato-κ2 O,O′)(2,2′:6′,2′′-terpyridine-κ3 N,N′,N′′)neodymium(III)]-μ-cyanido-κ2 N:C-[dicyanidoplatinum(II)]-μ-cyanido-κ2 C:N] acetonitrile solvate 2,2′:6′,2′′-terpyridine hemisolvate]
Source: Acta Crystallogr Sect E Struct Rep Online. 2009 Aug 26;65(Pt 9):m1132–3. doi: 10.1107/S160053680903325X (PMC2969978; doi:10.1107/S160053680903325X)
Supplement: Supplementary file 2 [file e-65-m1132-Isup2.hkl]

# 
# h,k,l, Fc-squared, Fo-squared, sigma(Fo-squared) and status flag 
# 
data_I
_shelx_title ' c2c in C2/c' 
_shelx_refln_list_code          4 
_shelx_F_calc_maximum     1056.73 
_exptl_crystal_F_000      3568.00 
_reflns_d_resolution_high  0.8293 
 
loop_ 
 _symmetry_equiv_pos_as_xyz 
 'x, y, z' 
 '-x, y, -z+1/2' 
 'x+1/2, y+1/2, z' 
 '-x+1/2, y+1/2, -z+1/2' 
 '-x, -y, -z' 
 'x, -y, z-1/2' 
 '-x+1/2, -y+1/2, -z' 
 'x+1/2, -y+1/2, z-1/2' 
 
_cell_length_a    33.2307 
_cell_length_b    14.3642 
_cell_length_c    13.8235 
_cell_angle_alpha  90.000 
_cell_angle_beta  108.931 
_cell_angle_gamma  90.000 
 
_shelx_F_squared_multiplier     1.000 
 
loop_ 
 _refln_index_h 
 _refln_index_k 
 _refln_index_l 
 _refln_F_squared_calc 
 _refln_F_squared_meas 
 _refln_F_squared_sigma 
 _refln_observed_status 
   4   0   0   125730.37   120496.44   2755.71 o 
   6   0   0   243759.41   238631.67   4436.57 o 
   8   0   0   198127.88   184586.64   4493.75 o 
  10   0   0    40058.29    39346.01   2366.94 o 
  12   0   0      522.88     -817.56   1675.15 o 
  14   0   0    17848.21    17683.41   1069.12 o 
  16   0   0    19512.87    19369.99   1377.85 o 
  18   0   0   202652.03   205597.48   6946.44 o 
  20   0   0   152784.36   153702.14   6483.34 o 
  22   0   0     1101.71    -2555.60   2555.60 o 
  24   0   0   131359.80   130736.01   6403.30 o 
  26   0   0   194417.53   182842.89   7826.89 o 
  28   0   0    15668.16    13384.05   1795.21 o 
  30   0   0    15492.66    14681.86   1623.69 o 
  32   0   0    76110.80    80195.66   5362.77 o 
  34   0   0     7699.51     5740.10   1789.49 o 
  36   0   0     1384.79     3441.78   1583.67 o 
   3   1   0   121591.49   124046.85   2183.98 o 
   5   1   0     5744.46     5843.01    594.59 o 
   7   1   0   169845.61   171700.00   3916.31 o 
   9   1   0    16380.79    17449.00   1172.03 o 
  11   1   0    32919.52    29255.09   2121.09 o 
  13   1   0   199932.87   204202.48   5923.06 o 
  15   1   0     3767.33     1046.25   2109.66 o 
  17   1   0    42739.18    43639.66   3098.74 o 
  19   1   0    17002.04    15785.29   1292.10 o 
  21   1   0     9410.62    13309.72   1320.68 o 
  23   1   0    12661.28    14556.08   1314.96 o 
  25   1   0        3.22    -1109.14   2401.24 o 
  27   1   0    31985.02    34389.17   2378.37 o 
  29   1   0     6267.07     2910.07   3018.70 o 
  31   1   0     8714.68     7581.05   1600.83 o 
  33   1   0    17096.85    18655.34   1972.45 o 
  35   1   0        4.99        0.00   2721.40 o 
  37   1   0    13207.43    14230.20   1949.58 o 
   0   2   0   171264.14   160968.75   2349.78 o 
   2   2   0    63357.29    63449.88   1675.15 o 
   4   2   0   114389.33   119415.88   2544.17 o 
   6   2   0    52718.34    54262.28   2269.74 o 
   8   2   0   421227.81   424007.34   6226.07 o 
  10   2   0   376552.22   383655.03   6677.73 o 
  12   2   0    12223.25    12515.03    880.45 o 
  14   2   0   113897.37   118987.09   4682.42 o 
  16   2   0   289699.44   275467.81   7501.01 o 
  18   2   0    69402.19    65519.52   4448.01 o 
  20   2   0      129.09     1183.47    994.80 o 
  22   2   0     5093.08     2018.18   2652.80 o 
  24   2   0    13293.10    11668.88   1475.05 o 
  26   2   0    17055.37    19427.16   1646.56 o 
  28   2   0    20155.44    18523.84   1863.82 o 
  30   2   0    21741.75    18981.22   1823.80 o 
  32   2   0    16024.37    14681.86   1920.99 o 
  34   2   0    54848.77    64153.10   4179.30 o 
  36   2   0    33418.87    36653.20   2532.74 o 
   1   3   0    69540.91    67863.57   2075.36 o 
   3   3   0   193399.47   190315.33   3356.02 o 
   5   3   0     1199.12      909.04   1252.07 o 
   7   3   0     3513.69     3693.33    611.74 o 
   9   3   0     1213.85     -291.58   1326.40 o 
  11   3   0     2256.39     1206.34   1337.83 o 
  13   3   0     6156.42     5339.90    800.41 o 
  15   3   0     6983.76     1337.83   1943.86 o 
  17   3   0     2066.17     2332.63    840.43 o 
  19   3   0      162.07      663.20   2063.92 o 
  21   3   0    28006.32    29992.61   2344.07 o 
  23   3   0    21770.13    21336.72   1720.89 o 
  25   3   0      159.29     -297.30   2246.87 o 
  27   3   0     9918.40     8524.40   1497.92 o 
  29   3   0    28098.51    31610.59   2355.50 o 
  31   3   0     3854.81    -1789.49   3516.10 o 
  33   3   0      848.72     3035.85   2847.18 o 
  35   3   0      693.87     2932.94   1452.18 o 
  37   3   0       84.31    -1715.17   3030.13 o 
   0   4   0   113229.63   114133.16   2864.33 o 
   2   4   0    66777.84    66257.04   2372.65 o 
   4   4   0     5802.57     5900.19    594.59 o 
   6   4   0    74879.63    72894.74   2658.51 o 
   8   4   0    53996.25    50128.71   2555.60 o 
  10   4   0   151652.45   145297.81   4448.01 o 
  12   4   0    25383.62    24201.05   1863.82 o 
  14   4   0    19857.90    19924.56   1389.29 o 
  16   4   0    71182.25    70670.73   4024.93 o 
  18   4   0    63911.37    63970.14   3996.35 o 
  20   4   0    10824.12    10982.81   1240.64 o 
  22   4   0     3070.91     1046.25   2910.07 o 
  24   4   0    24685.37    24709.89   1806.65 o 
  26   4   0    23563.52    24549.81   1869.54 o 
  28   4   0    14521.89    15602.33   1698.02 o 
  30   4   0     1280.33     1423.59   2715.69 o 
  32   4   0    17436.06    18152.22   2006.75 o 
  34   4   0    13425.07    13246.83   2018.18 o 
  36   4   0     9355.76     9250.49   1886.69 o 
   1   5   0    28251.99    25893.36   1778.06 o 
   3   5   0   122453.38   117826.49   3350.30 o 
   5   5   0   169263.91   171585.66   4099.26 o 
   7   5   0    18109.13    17603.37   1166.32 o 
   9   5   0    26011.34    24658.44   1818.08 o 
  11   5   0    37486.76    36567.43   2355.50 o 
  13   5   0    16094.84    15385.08   1063.41 o 
  15   5   0    40314.45    45903.68   3138.76 o 
  17   5   0    15934.49    16477.07   1406.44 o 
  19   5   0     7832.72     7992.69   1114.86 o 
  21   5   0    64124.27    70150.47   4688.13 o 
  23   5   0    60027.00    59853.74   3962.04 o 
  25   5   0      219.45     -926.19   2549.89 o 
  27   5   0    38214.04    43256.60   3504.67 o 
  29   5   0    29751.00    30775.88   2132.53 o 
  31   5   0     4532.07     4739.59   1577.96 o 
  33   5   0       55.57     2818.60   2818.60 o 
  35   5   0     1958.59        0.00   2761.42 o 
   0   6   0   699073.00   703580.06   8427.20 o 
   2   6   0    37466.81    34795.09   2195.42 o 
   4   6   0    20411.59    19307.10   1389.29 o 
   6   6   0    97896.64    89354.66   3481.80 o 
   8   6   0    33658.28    37482.19   2481.28 o 
  10   6   0      196.00      886.17    663.20 o 
  12   6   0      145.37        0.00   1303.53 o 
  14   6   0     8064.57     7478.14    943.34 o 
  16   6   0      347.79      388.77   1858.10 o 
  18   6   0    59686.74    54896.89   3561.84 o 
  20   6   0    61739.86    63278.36   4042.09 o 
  22   6   0     1302.75     1074.84   2235.44 o 
  24   6   0    54450.72    55885.97   4242.19 o 
  26   6   0    47691.22    57715.48   4287.93 o 
  28   6   0     2138.45    -1795.21   3527.53 o 
  30   6   0     5718.33     5174.10   1629.41 o 
  32   6   0    12729.00    12320.64   2041.05 o 
  34   6   0      746.20     3213.09   1457.89 o 
   1   7   0     7672.84     7718.27    680.35 o 
   3   7   0      966.33      468.81   1217.77 o 
   5   7   0   106697.37    98730.94   3836.26 o 
   7   7   0   151679.25   156572.19   4831.06 o 
   9   7   0     5412.95     5265.57    788.98 o 
  11   7   0   199466.84   199165.59   6054.55 o 
  13   7   0   423200.31   410228.78   8896.02 o 
  15   7   0    64017.40    64050.18   3996.35 o 
  17   7   0    34787.78    35549.77   2201.14 o 
  19   7   0    95573.57    96318.27   5477.11 o 
  21   7   0    13649.36    10782.71   1486.48 o 
  23   7   0     3637.12     2006.75   1360.70 o 
  25   7   0     6479.20     6226.07   1480.76 o 
  27   7   0     1769.90     -348.75   3281.69 o 
  29   7   0     6437.22     3041.57   3138.76 o 
  31   7   0    35095.76    38962.96   2687.10 o 
  33   7   0    23387.97    24761.35   2401.24 o 
   0   8   0    11971.18    10594.04    869.02 o 
   2   8   0     2780.32     2864.33    691.79 o 
   4   8   0    54372.55    53358.96   3167.35 o 
   6   8   0    22108.67    21811.25   1400.72 o 
   8   8   0    45416.53    40352.25   2738.56 o 
  10   8   0   136489.52   140363.84   5351.33 o 
  12   8   0    25660.33    28031.60   2012.47 o 
  14   8   0    49453.52    53541.91   3241.67 o 
  16   8   0    99579.44   104591.09   5317.03 o 
  18   8   0     1117.38     2309.76   1080.56 o 
  20   8   0    21015.56    20799.30   1646.56 o 
  22   8   0      418.11      863.30   2269.74 o 
  24   8   0     6834.95     3756.22   2870.05 o 
  26   8   0     2376.82      680.35   2692.82 o 
  28   8   0     7132.42     8478.66   1732.32 o 
  30   8   0    23068.31    21828.40   2338.35 o 
  32   8   0      346.66    -2212.57   3453.21 o 
   1   9   0    86489.55    84809.46   4019.22 o 
   3   9   0   374560.31   377291.72   7998.41 o 
   5   9   0    94456.72    90446.66   4339.38 o 
   7   9   0      766.15      337.32   1446.46 o 
   9   9   0    33773.26    34229.09   2086.79 o 
  11   9   0    17949.74    18809.70   1246.36 o 
  13   9   0     9260.58     8724.50   1109.14 o 
  15   9   0    22036.62    23943.78   1577.96 o 
  17   9   0    23834.38    24784.21   1915.27 o 
  19   9   0      668.92     1698.02   1103.43 o 
  21   9   0   130256.73   123457.98   6809.23 o 
  23   9   0   106845.73   108764.69   6935.01 o 
  25   9   0     1663.48     1360.70   3195.93 o 
  27   9   0    41112.68    43193.71   2755.71 o 
  29   9   0    71185.51    70916.58   4933.97 o 
  31   9   0    12711.04    12377.81   2046.77 o 
   0  10   0    33838.74    32782.62   2315.48 o 
   2  10   0     2806.55     3870.57    886.17 o 
   4  10   0    18323.64    19352.84   1589.39 o 
   6  10   0     8531.40     6597.69    994.80 o 
   8  10   0     3157.59     3138.76    949.06 o 
  10  10   0    10798.98     9370.55   1177.75 o 
  12  10   0      971.42        0.00   2029.62 o 
  14  10   0    30087.90    30232.74   2224.00 o 
  16  10   0    30905.64    29632.43   1783.78 o 
  18  10   0      796.74     1337.83   2338.35 o 
  20  10   0     9508.46     8684.48   1412.16 o 
  22  10   0      699.83    -2824.31   2824.31 o 
  24  10   0     4659.20     3990.63   1475.05 o 
  26  10   0     3281.68     2567.04   1463.61 o 
  28  10   0       27.13     3573.27   2835.75 o 
  30  10   0     3024.65     3859.13   3567.55 o 
   1  11   0     4110.09     3110.18    983.36 o 
   3  11   0    46640.39    45937.98   3247.39 o 
   5  11   0   112667.73   100674.79   5071.19 o 
   7  11   0    41844.04    42925.00   2927.22 o 
   9  11   0     2486.76      434.51   2326.91 o 
  11  11   0    55581.94    58956.13   3727.64 o 
  13  11   0    94222.71    92436.25   5408.50 o 
  15  11   0    23189.04    23818.00   1600.83 o 
  17  11   0     6339.64     6854.96   1297.81 o 
  19  11   0    18256.47    19329.97   1652.28 o 
  21  11   0    31044.94    32325.25   2086.79 o 
  23  11   0    23846.33    26144.92   2035.34 o 
  25  11   0     1977.97     2961.53   2772.86 o 
  27  11   0     3395.06     2001.03   3761.94 o 
  29  11   0    15246.86    14921.98   2041.05 o 
   0  12   0    15359.72    14384.56   1292.10 o 
   2  12   0     2428.59     1486.48   2224.00 o 
   4  12   0       32.41      846.15    949.06 o 
   6  12   0     1044.04      668.92   2086.79 o 
   8  12   0    10318.33    10788.42   1280.66 o 
  10  12   0    13614.75    13361.18   1417.87 o 
  12  12   0      708.42     -766.11   2378.37 o 
  14  12   0     5896.46     5408.50   1309.25 o 
  16  12   0     6707.22     5614.32   1372.14 o 
  18  12   0     4726.89     4093.54   1240.64 o 
  20  12   0      548.39    -2675.67   2675.67 o 
  22  12   0      279.26      697.50   2166.83 o 
  24  12   0     1581.83        0.00   3058.72 o 
  26  12   0     1866.86     2018.18   3407.47 o 
   1  13   0     1406.18     1892.40    937.63 o 
   3  13   0    12266.24    13498.39   1212.05 o 
   5  13   0    37672.12    36813.28   2418.39 o 
   7  13   0    33107.71    35241.04   2509.87 o 
   9  13   0      759.16     2086.79   2235.44 o 
  11  13   0    47066.92    48362.09   3424.62 o 
  13  13   0    73721.32    68898.40   4470.88 o 
  15  13   0    15690.06    14367.41   1623.69 o 
  17  13   0     1598.59     -960.50   3167.35 o 
  19  13   0    22016.32    22714.57   1961.01 o 
  21  13   0    12707.12    10736.97   1898.12 o 
  23  13   0     4850.73     7523.88   1526.50 o 
  25  13   0     3013.61     5042.60   1692.30 o 
   0  14   0    89655.72    92327.63   5642.91 o 
   2  14   0    18211.24    20107.51   1515.07 o 
   4  14   0    10477.22    10679.79   1349.27 o 
   6  14   0    37068.66    34463.49   2446.98 o 
   8  14   0    10858.25     8450.07   1354.98 o 
  10  14   0      366.80    -1738.04   2555.60 o 
  12  14   0      673.76    -3161.63   3161.63 o 
  14  14   0     1025.04     1909.56   2458.41 o 
  16  14   0      596.05     2258.31   1240.64 o 
  18  14   0    13155.56    12343.51   1760.91 o 
  20  14   0    13910.58    15139.24   1840.95 o 
  22  14   0      778.27     -400.21   3619.01 o 
   1  15   0    17779.81    20633.50   1640.85 o 
   3  15   0    68755.16    69115.66   4562.35 o 
   5  15   0    37252.54    38848.61   2664.23 o 
   7  15   0      513.10      451.66   1212.05 o 
   9  15   0     7448.02     7369.52   1452.18 o 
  11  15   0     1099.50        0.00   2366.94 o 
  13  15   0      295.46     2515.58   1229.21 o 
  15  15   0     9247.53     7123.67   1680.87 o 
  17  15   0    17767.17    19604.40   1829.52 o 
   0  16   0     3869.30     1246.36   2715.69 o 
   2  16   0     6655.43     7055.07   1463.61 o 
   4  16   0     8736.23     9782.19   1486.48 o 
   6  16   0       92.86     -320.17   3064.44 o 
   8  16   0    42398.62    42444.75   3373.17 o 
  10  16   0    65633.07    68961.29   5071.19 o 
  12  16   0     6252.77     4625.24   3281.69 o 
  14  16   0    29686.11    30106.96   2304.05 o 
   1  17   0      546.52     2395.52   2664.23 o 
   3  17   0      803.28     2069.64   2664.23 o 
   5  17   0     6747.75     8141.34   1572.24 o 
   7  17   0    18353.92    20021.76   1915.27 o 
 -37   1   1    14713.34    17643.39   1983.88 o 
 -35   1   1    34904.16    34423.47   2401.24 o 
 -33   1   1     5172.28     2509.87   2795.73 o 
 -31   1   1      116.64     -337.32   2704.25 o 
 -29   1   1    49905.77    49797.12   3384.60 o 
 -27   1   1    71233.38    69847.46   4751.02 o 
 -25   1   1    12353.95    14441.74   1337.83 o 
 -23   1   1       81.60     2475.56   2069.64 o 
 -21   1   1     6649.29     3173.07   2504.15 o 
 -19   1   1    51598.45    44800.26   3333.15 o 
 -17   1   1   104065.17   107849.92   4842.50 o 
 -15   1   1    89128.63    91487.20   4339.38 o 
 -13   1   1     1196.04      731.81   1669.43 o 
 -11   1   1   434238.59   409474.13   7403.82 o 
  -9   1   1   805064.88   780088.13   9261.92 o 
  -7   1   1    81387.84    86753.33   3098.74 o 
  -5   1   1    85324.74    90069.31   2612.78 o 
  -3   1   1   354674.50   376222.66   3950.61 o 
  -1   1   1    51089.43    53827.77   1337.83 o 
   1   1   1    44644.52    46858.46   1297.81 o 
   3   1   1      882.08     1274.94    428.79 o 
   5   1   1    55700.68    54239.41   2121.09 o 
   7   1   1   194278.20   189314.78   4207.89 o 
   9   1   1   166917.47   156669.41   4385.12 o 
  11   1   1    32219.67    34069.00   2206.85 o 
  13   1   1    25796.82    27751.46   1949.58 o 
  15   1   1   290136.22   304357.00   7935.52 o 
  17   1   1   165232.45   161134.55   6254.65 o 
  19   1   1     6433.27     1829.52   2469.85 o 
  21   1   1    51445.05    53233.18   3739.07 o 
  23   1   1    87398.63    84746.58   5339.90 o 
  25   1   1    35647.87    38688.53   2681.38 o 
  27   1   1     5172.42     6437.61   1332.12 o 
  29   1   1      232.11    -2795.73   2795.73 o 
  31   1   1     9720.09    11262.95   1555.09 o 
  33   1   1    30770.87    32348.12   2406.96 o 
  35   1   1    14379.20    13738.51   2224.00 o 
 -38   2   1      460.42     3058.72   1589.39 o 
 -36   2   1     6026.74     8535.83   1675.15 o 
 -34   2   1      459.26     2612.78   2767.14 o 
 -32   2   1     1070.78     1395.01   2795.73 o 
 -30   2   1       65.13     -834.72   1286.38 o 
 -28   2   1    36213.12    38694.25   2744.27 o 
 -26   2   1     6012.96     6677.73   1377.85 o 
 -24   2   1    22242.39    22074.24   1732.32 o 
 -22   2   1    64752.63    62220.67   3939.17 o 
 -20   2   1     1756.62     3287.41    966.21 o 
 -18   2   1    70636.99    62100.61   3830.55 o 
 -16   2   1   148862.25   152541.55   5557.15 o 
 -14   2   1    70466.95    73323.54   3836.26 o 
 -12   2   1   149031.25   159488.00   4951.13 o 
 -10   2   1    59184.41    56040.34   2927.22 o 
  -8   2   1     4023.82     3561.84    680.35 o 
  -6   2   1    47779.80    47498.79   2264.02 o 
  -4   2   1     3480.49     4276.49    503.12 o 
  -2   2   1   131424.27   138808.75   2424.11 o 
   0   2   1    12896.06    14097.81    642.18 o 
   2   2   1   177129.02   180447.38   2881.49 o 
   4   2   1   309594.25   305466.13   4207.89 o 
   6   2   1    33563.20    37785.20   2012.47 o 
   8   2   1    51663.21    48276.33   2521.30 o 
  10   2   1    12066.76    12892.36    943.34 o 
  12   2   1     6627.23     6506.21    829.00 o 
  14   2   1    20933.22    20759.28   1555.09 o 
  16   2   1      533.70     1063.41    903.32 o 
  18   2   1      137.78        0.00   2006.75 o 
  20   2   1     1692.73     3470.36   1132.01 o 
  22   2   1    43180.79    36727.52   2441.26 o 
  24   2   1    28614.84    26327.87   1892.40 o 
  26   2   1     2148.04     2721.40   2618.49 o 
  28   2   1    42175.13    41478.54   2424.11 o 
  30   2   1     9380.08     8678.76   1537.94 o 
  32   2   1     1616.00      463.10   1520.78 o 
  34   2   1     3730.03     3922.02   3138.76 o 
  36   2   1     1059.06      834.72   3115.89 o 
 -37   3   1    15834.78    13898.60   2212.57 o 
 -35   3   1     1556.60    -2349.78   3178.78 o 
 -33   3   1      175.87    -3441.78   3441.78 o 
 -31   3   1     3842.90     2755.71   2841.47 o 
 -29   3   1     1416.56      320.17   2635.65 o 
 -27   3   1    62942.62    64398.93   4413.71 o 
 -25   3   1   128450.92   120770.88   6700.60 o 
 -23   3   1    26198.47    25024.34   1709.45 o 
 -21   3   1   103123.13   105208.56   5551.44 o 
 -19   3   1   288743.88   282511.47   8295.71 o 
 -17   3   1   126362.09   127248.49   5345.61 o 
 -15   3   1    13278.29    12909.52   1046.25 o 
 -13   3   1   182863.47   181510.78   5334.18 o 
 -11   3   1    27565.48    27031.09   1720.89 o 
  -9   3   1     2244.18      588.88   1435.03 o 
  -7   3   1   106557.90   113424.23   3304.56 o 
  -5   3   1    90877.86    92602.05   2704.25 o 
  -3   3   1   103906.88   107792.75   2664.23 o 
  -1   3   1   253737.89   250998.05   3693.33 o 
   1   3   1   523242.50   468264.38   5025.45 o 
   3   3   1     8164.49     8421.49    646.05 o 
   5   3   1   362224.72   341221.75   5002.58 o 
   7   3   1   185763.02   175393.31   4059.24 o 
   9   3   1     4278.09     3550.40    640.33 o 
  11   3   1    61519.41    63872.95   3138.76 o 
  13   3   1    42755.46    41455.67   2852.90 o 
  15   3   1     8730.09     8427.20    920.47 o 
  17   3   1     3907.33     3613.29    869.02 o 
  19   3   1    31116.98    33165.68   2418.39 o 
  21   3   1    22709.53    22337.24   1783.78 o 
  23   3   1    35977.92    35812.76   2349.78 o 
  25   3   1   153966.94   149717.23   7432.40 o 
  27   3   1    68074.02    70973.76   4573.79 o 
  29   3   1    14417.90    15928.22   1686.58 o 
  31   3   1    60290.75    63141.14   4127.84 o 
  33   3   1    23902.94    20599.20   2212.57 o 
  35   3   1      650.35     2052.49   3458.93 o 
 -36   4   1    14962.32    15207.85   1995.32 o 
 -34   4   1     4985.30     4259.34   3264.54 o 
 -32   4   1    60089.14    62935.32   4133.56 o 
 -30   4   1    32798.55    33560.17   2143.96 o 
 -28   4   1    10295.63     9067.53   1520.78 o 
 -26   4   1    44228.75    44411.48   3373.17 o 
 -24   4   1    10626.02     3396.04   3396.04 o 
 -22   4   1      409.63    -1543.65   2595.62 o 
 -20   4   1     4234.46     3859.13   1034.82 o 
 -18   4   1    30791.93    28180.25   1532.22 o 
 -16   4   1     4133.67     4436.57    880.45 o 
 -14   4   1   136714.08   137510.94   4871.08 o 
 -12   4   1   315820.38   322840.81   6786.36 o 
 -10   4   1    35858.50    37447.89   2492.71 o 
  -8   4   1   343352.72   332754.53   5894.47 o 
  -6   4   1    84251.33    82345.34   2898.64 o 
  -4   4   1    15258.34    15442.25   1086.27 o 
  -2   4   1    35370.31    35595.51   1743.76 o 
   0   4   1    61589.22    58772.52   2558.46 o 
   2   4   1     1185.88      -62.89   1120.58 o 
   4   4   1     1833.11     1366.42   1126.30 o 
   6   4   1    98138.02    96678.45   3121.61 o 
   8   4   1    90299.18    90223.69   3235.95 o 
  10   4   1    39001.16    38053.91   2578.47 o 
  12   4   1   177671.36   177514.42   5254.14 o 
  14   4   1   162934.19   158184.45   5368.48 o 
  16   4   1     1291.36     -188.67   1909.56 o 
  18   4   1   252824.03   242793.81   7672.53 o 
  20   4   1    84936.02    84437.84   5219.84 o 
  22   4   1     6769.89     7192.28   1274.94 o 
  24   4   1    37004.80    33868.90   2847.18 o 
  26   4   1     1320.68    -2264.03   2841.47 o 
  28   4   1     4084.06     1372.14   2870.05 o 
  30   4   1      735.01     1091.99   1217.77 o 
  32   4   1    12782.42    14841.94   1778.06 o 
  34   4   1     1032.55     -411.64   3298.84 o 
  36   4   1     9629.15     9404.85   1846.67 o 
 -35   5   1    33995.77    34915.15   2504.15 o 
 -33   5   1    14084.70    11548.82   1846.67 o 
 -31   5   1     9102.33     7695.40   1755.19 o 
 -29   5   1    73700.39    70544.96   4539.48 o 
 -27   5   1    33543.81    34406.32   2664.23 o 
 -25   5   1     2015.45    -1200.62   2887.20 o 
 -23   5   1    14274.95    15819.59   1572.24 o 
 -21   5   1     2284.97     2915.79   2664.23 o 
 -19   5   1    10834.80    11737.48   1172.03 o 
 -17   5   1    48977.98    44360.02   2921.51 o 
 -15   5   1   120808.58   124086.88   5008.30 o 
 -13   5   1    26160.15    30164.13   2252.59 o 
 -11   5   1   139529.66   134932.45   4533.77 o 
  -9   5   1   484735.44   498537.19   7701.12 o 
  -7   5   1     2606.15     1806.65    577.44 o 
  -5   5   1   218895.39   220565.22   4670.98 o 
  -3   5   1   128328.16   121828.55   3361.73 o 
  -1   5   1     2568.87     2235.44    531.70 o 
   1   5   1     8382.79     8370.03    611.74 o 
   3   5   1    16781.38    16116.89   1086.27 o 
   5   5   1     1044.37     1543.65    514.55 o 
   7   5   1    47969.53    51300.75   2664.23 o 
   9   5   1   249305.73   247213.23   5665.78 o 
  11   5   1   114431.36   109770.91   4230.75 o 
  13   5   1    53446.50    52770.09   3407.47 o 
  15   5   1   142903.72   133245.88   5328.46 o 
  17   5   1   170247.92   168795.64   6363.28 o 
  19   5   1     3152.27     3270.26    966.21 o 
  21   5   1    51425.72    52581.41   3413.19 o 
  23   5   1    35072.80    28769.13   2418.39 o 
  25   5   1      934.25    -2612.78   2612.78 o 
  27   5   1       64.87    -1715.17   2812.88 o 
  29   5   1     4209.93    -3544.69   3544.69 o 
  31   5   1     1540.80     2721.40   1555.09 o 
  33   5   1     9338.40     9118.99   1892.40 o 
  35   5   1    23628.98    29009.25   2321.20 o 
 -36   6   1       92.20     4476.60   1383.57 o 
 -34   6   1     1086.75     2069.64   3012.98 o 
 -32   6   1     1503.07    -1566.52   3373.17 o 
 -30   6   1    15104.53    13841.43   1829.52 o 
 -28   6   1    26094.66    27671.42   2235.44 o 
 -26   6   1     3162.59     6168.90   1274.94 o 
 -24   6   1    59753.67    56692.11   3544.69 o 
 -22   6   1   123785.98   122651.84   6614.84 o 
 -20   6   1    37540.60    39305.99   2589.91 o 
 -18   6   1    23309.81    24058.13   1497.92 o 
 -16   6   1   138630.70   135138.30   5540.00 o 
 -14   6   1    85447.58    88708.63   4287.93 o 
 -12   6   1     2400.02     3361.73    743.24 o 
 -10   6   1     6550.22     6660.58    731.81 o 
  -8   6   1     3101.97     3939.17    686.07 o 
  -6   6   1    20791.91    21108.03   1503.63 o 
  -4   6   1   216468.83   217432.17   4911.10 o 
  -2   6   1    86236.11    84397.82   3047.29 o 
   0   6   1    25000.39    29382.69   1340.15 o 
   2   6   1   245709.84   239975.22   5082.62 o 
   4   6   1   334240.00   322452.06   6048.83 o 
   6   6   1    15193.32    13206.81   1103.43 o 
   8   6   1    86763.30    84289.18   3556.12 o 
  10   6   1   120607.32   124595.69   4425.14 o 
  12   6   1    35518.98    31730.65   2281.18 o 
  14   6   1     6832.20     8650.18    903.32 o 
  16   6   1     1883.20     3361.73    914.76 o 
  18   6   1    12001.54    15659.50   1280.66 o 
  20   6   1    18447.77    18386.63   1526.50 o 
  22   6   1    61285.78    61951.96   4156.43 o 
  24   6   1    17210.04    17260.33   1537.94 o 
  26   6   1    29056.80    27539.92   1943.86 o 
  28   6   1    75573.74    81527.77   5282.73 o 
  30   6   1    27207.13    29095.01   2372.65 o 
  32   6   1      450.18    -3779.09   3779.09 o 
  34   6   1    14330.36    13526.98   1972.45 o 
 -35   7   1      962.57     3538.97   3310.28 o 
 -33   7   1      911.68    -2521.30   3093.02 o 
 -31   7   1     1724.89     -400.21   3081.59 o 
 -29   7   1      298.21     1852.38   2698.53 o 
 -27   7   1    14851.94    14001.51   1640.85 o 
 -25   7   1    21609.60    20667.80   1869.54 o 
 -23   7   1     1182.12      840.43   2441.26 o 
 -21   7   1    15702.92    18123.63   1475.05 o 
 -19   7   1    41814.45    37928.14   2721.40 o 
 -17   7   1    22088.23    23760.83   1778.06 o 
 -15   7   1      844.48     -377.34   1949.58 o 
 -13   7   1    30727.67    29981.18   2206.85 o 
 -11   7   1     4260.40     5059.75    806.13 o 
  -9   7   1     4509.67     3927.74    743.24 o 
  -7   7   1    16094.38    17666.26   1132.01 o 
  -5   7   1    11345.37    12703.69    874.74 o 
  -3   7   1    11817.71    10805.57    834.72 o 
  -1   7   1    13197.63    12423.55    806.13 o 
   1   7   1    50005.17    47327.27   2549.89 o 
   3   7   1     5767.28     5888.75    691.79 o 
   5   7   1    31332.82    29438.04   1961.01 o 
   7   7   1    49297.04    46538.29   2852.90 o 
   9   7   1     5471.33     4453.73    788.98 o 
  11   7   1     2041.12     2961.53    686.07 o 
  13   7   1    11010.27    11400.17   1006.23 o 
  15   7   1    28983.84    31118.91   2189.70 o 
  17   7   1     1999.76     1091.99   2315.48 o 
  19   7   1      616.15      726.09   2092.51 o 
  21   7   1      594.73      537.42   2372.65 o 
  23   7   1     6888.57     8838.85   1303.53 o 
  25   7   1    35169.03    35063.80   2401.24 o 
  27   7   1    10798.58    11039.98   1686.58 o 
  29   7   1      524.40     -388.77   2955.81 o 
  31   7   1     4213.37     5780.12   1760.91 o 
  33   7   1     5356.11     4665.26   1743.76 o 
 -34   8   1     6161.47     2658.51   3607.58 o 
 -32   8   1    28380.65    29026.40   2424.11 o 
 -30   8   1    30298.70    30278.48   2378.37 o 
 -28   8   1     7513.10     9873.67   1526.50 o 
 -26   8   1     4093.92     2995.83   1372.14 o 
 -24   8   1    39007.45    39237.38   2561.32 o 
 -22   8   1    90289.11    81190.45   4773.89 o 
 -20   8   1    28065.32    26224.96   1738.04 o 
 -18   8   1     4023.00     2944.38   1166.32 o 
 -16   8   1    44892.27    43942.66   3087.31 o 
 -14   8   1   163945.55   149402.78   5768.69 o 
 -12   8   1    49034.14    52215.51   3413.19 o 
 -10   8   1      196.69    -1875.25   1875.25 o 
  -8   8   1    46987.52    52650.02   3350.30 o 
  -6   8   1   126442.97   120822.34   4425.14 o 
  -4   8   1    57420.55    55114.14   3338.87 o 
  -2   8   1     7009.62     5688.65    806.13 o 
   0   8   1    20664.52    20335.45   1114.86 o 
   2   8   1   168325.61   166388.69   4996.86 o 
   4   8   1   183751.20   196278.39   5557.15 o 
   6   8   1    26742.55    25676.10   1703.74 o 
   8   8   1    19872.68    19095.57   1412.16 o 
  10   8   1    94298.37    98021.98   4419.42 o 
  12   8   1    71800.70    71614.09   4185.02 o 
  14   8   1    30406.07    29535.24   2132.53 o 
  16   8   1     3386.32     2938.66   1149.16 o 
  18   8   1    48617.21    52484.22   3527.53 o 
  20   8   1   100938.60    99194.02   6100.29 o 
  22   8   1    39380.63    40506.61   3264.54 o 
  24   8   1      107.46     1583.67   2172.55 o 
  26   8   1    11705.66    13252.55   1623.69 o 
  28   8   1    37301.18    39083.02   2847.18 o 
  30   8   1    21191.91    16322.71   2264.02 o 
  32   8   1      428.23    -3681.90   3681.90 o 
 -33   9   1      709.28     -903.32   3247.39 o 
 -31   9   1      949.75        0.00   3047.29 o 
 -29   9   1      830.41     3344.58   1446.46 o 
 -27   9   1      555.35     1063.41   2807.16 o 
 -25   9   1     5815.67     -977.65   3030.13 o 
 -23   9   1     3820.74     2692.82   1189.18 o 
 -21   9   1     8346.08     7289.48   1412.16 o 
 -19   9   1    21299.48    21971.33   1612.26 o 
 -17   9   1       47.02    -1395.01   2264.02 o 
 -15   9   1     4899.28     4082.11   1057.69 o 
 -13   9   1    16925.14    16322.70   1229.21 o 
 -11   9   1     1880.03     2567.04    834.72 o 
  -9   9   1    14157.21    14756.18   1109.14 o 
  -7   9   1     1332.63     1778.06   1675.15 o 
  -5   9   1     4241.98     6031.68    806.13 o 
  -3   9   1      555.84     -903.32   1560.81 o 
  -1   9   1     4191.30     4007.78    760.39 o 
   1   9   1    44326.16    39860.56   2464.13 o 
   3   9   1     7418.27     6557.67    863.30 o 
   5   9   1    17958.25    17666.26   1372.14 o 
   7   9   1    10803.98     9078.97   1011.95 o 
   9   9   1     2560.32     3104.46    834.72 o 
  11   9   1    17336.22    16094.02   1234.92 o 
  13   9   1       39.02     1652.28   2041.05 o 
  15   9   1     1645.41     1297.81   1080.56 o 
  17   9   1        5.40      960.50    966.21 o 
  19   9   1     6384.05     5471.39   1257.79 o 
  21   9   1     1803.39     2321.20   2286.89 o 
  23   9   1     1767.21    -2206.85   2664.23 o 
  25   9   1     7419.60     8169.93   1400.72 o 
  27   9   1     5304.52     2984.40   2790.01 o 
  29   9   1      228.39    -3716.20   3716.20 o 
  31   9   1     3250.51     4390.84   1755.19 o 
 -30  10   1    29511.92    38745.70   2738.56 o 
 -28  10   1      110.10    -1149.16   2881.49 o 
 -26  10   1    28549.17    28894.90   2201.14 o 
 -24  10   1    28868.85    32153.73   2132.53 o 
 -22  10   1    10766.70     8147.06   1543.65 o 
 -20  10   1     8961.56     8044.15   1343.55 o 
 -18  10   1    11841.19    14498.91   1354.98 o 
 -16  10   1     7343.12     8141.34   1274.94 o 
 -14  10   1   198457.52   180790.41   6900.70 o 
 -12  10   1   117717.20   115991.27   5391.35 o 
 -10  10   1     3939.17     5517.13   1063.41 o 
  -8  10   1   132635.61   133182.98   5459.96 o 
  -6  10   1   255773.28   248162.31   6975.03 o 
  -4  10   1    83255.56    74364.08   4076.39 o 
  -2  10   1     8370.22     8604.44    937.63 o 
   0  10   1    70177.91    70057.20   2716.37 o 
   2  10   1    50566.92    43908.36   3087.31 o 
   4  10   1    23060.84    23366.34   1652.28 o 
   6  10   1    35722.26    31536.27   2069.64 o 
   8  10   1     9601.91     8673.05   1114.86 o 
  10  10   1    51497.74    48459.28   2778.58 o 
  12  10   1   228768.38   223103.67   7523.88 o 
  14  10   1   143816.94   136659.08   6391.87 o 
  16  10   1      413.05      245.84   2304.05 o 
  18  10   1   194176.77   192922.38   7821.18 o 
  20  10   1    81983.15    81939.41   5408.50 o 
  22  10   1     6979.22     8152.78   1389.29 o 
  24  10   1     2588.02     2418.39   3173.07 o 
  26  10   1     6085.07     2990.11   3578.99 o 
  28  10   1     6634.16     7358.08   1772.34 o 
  30  10   1     7779.56     8055.58   1915.27 o 
 -29  11   1     9561.67     9393.42   1898.12 o 
 -27  11   1      506.00    -3161.63   3161.63 o 
 -25  11   1    23039.11    21559.69   1966.73 o 
 -23  11   1    14562.61    12303.49   1595.11 o 
 -21  11   1     6677.81     3115.89   1349.27 o 
 -19  11   1    21117.99    21279.55   1703.74 o 
 -17  11   1     1163.53     -268.71   2235.44 o 
 -15  11   1    32319.67    27151.15   2252.59 o 
 -13  11   1    22818.21    22560.21   1732.32 o 
 -11  11   1     1655.34     3447.49   1006.23 o 
  -9  11   1    31376.71    28591.89   2315.48 o 
  -7  11   1       88.90     1412.16   1715.17 o 
  -5  11   1    23199.09    22525.91   1589.39 o 
  -3  11   1     7408.14     8238.54   1063.41 o 
  -1  11   1    18199.12    17471.87   1274.94 o 
   1  11   1    63212.34    65622.42   3962.04 o 
   3  11   1      525.30    -2023.90   2023.90 o 
   5  11   1    64613.29    68355.26   4322.23 o 
   7  11   1    41100.57    37910.98   2389.80 o 
   9  11   1    11808.86    14390.28   1234.92 o 
  11  11   1    56796.05    54456.67   3619.01 o 
  13  11   1       60.85    -2492.71   2492.71 o 
  15  11   1    14311.79    13681.34   1326.40 o 
  17  11   1     5764.63     3070.16   2544.17 o 
  19  11   1     6834.17     8027.00   1429.31 o 
  21  11   1     6116.50     6346.13   1326.40 o 
  23  11   1       34.35     1743.76   2389.80 o 
  25  11   1    17678.59    16534.24   2086.79 o 
  27  11   1     7326.72     2830.03   3990.63 o 
 -28  12   1    23307.03    22503.04   2189.70 o 
 -26  12   1     3341.67     3115.89   1566.52 o 
 -24  12   1    36428.45    38448.41   2795.73 o 
 -22  12   1    97055.53    98250.69   5883.03 o 
 -20  12   1    24733.53    25784.73   1932.43 o 
 -18  12   1    15883.83    13412.63   1583.67 o 
 -16  12   1    91316.65    92396.23   5614.32 o 
 -14  12   1    44661.86    43388.10   2875.77 o 
 -12  12   1     1854.87      245.84   2115.38 o 
 -10  12   1     5008.31     4785.33   1126.30 o 
  -8  12   1     1331.30      680.35   1617.98 o 
  -6  12   1    15827.31    12492.16   1337.83 o 
  -4  12   1    82645.67    78972.17   4590.94 o 
  -2  12   1    83981.70    87073.49   4550.92 o 
   0  12   1      228.53     -255.59   1401.58 o 
   2  12   1   147375.34   139877.86   5974.51 o 
   4  12   1   179473.81   167520.70   6517.65 o 
   6  12   1     5394.25     4139.28   1177.75 o 
   8  12   1    66370.83    61140.12   4213.60 o 
  10  12   1    77361.80    86890.53   5019.73 o 
  12  12   1     3757.28     2938.66   1091.99 o 
  14  12   1      275.53    -1097.71   2166.83 o 
  16  12   1     4693.70     2904.36   1194.90 o 
  18  12   1     2583.57      308.73   2881.49 o 
  20  12   1    16687.19    15385.08   1840.95 o 
  22  12   1    42438.82    40809.62   2681.38 o 
  24  12   1    14337.26    15407.95   1852.38 o 
  26  12   1    15541.00    11674.59   2006.75 o 
 -25  13   1     1231.04     2384.09   2572.76 o 
 -23  13   1      757.82     1486.48   2681.38 o 
 -21  13   1     1726.42    -1046.25   3012.98 o 
 -19  13   1     1563.54      651.76   2578.47 o 
 -17  13   1     7283.94     7449.56   1366.42 o 
 -15  13   1    34526.96    32113.71   2069.64 o 
 -13  13   1     3494.62     4070.67   1166.32 o 
 -11  13   1    36063.12    41495.69   2978.68 o 
  -9  13   1    34807.68    33508.71   2412.67 o 
  -7  13   1     2327.28     2812.88   1023.38 o 
  -5  13   1    32489.64    31742.09   2286.89 o 
  -3  13   1    38346.23    36487.39   2567.04 o 
  -1  13   1      227.55     2069.64   1635.13 o 
   1  13   1     7375.01     7735.42   1189.18 o 
   3  13   1     1890.07     2818.60   1000.52 o 
   5  13   1     4812.42     2709.97   2401.24 o 
   7  13   1      858.28     3401.75   1011.95 o 
   9  13   1    22186.51    22731.72   1515.07 o 
  11  13   1    20459.60    19855.96   1698.02 o 
  13  13   1     2778.87     3487.51   2658.51 o 
  15  13   1    46226.68    43330.93   2921.51 o 
  17  13   1    21018.81    23217.69   1915.27 o 
  19  13   1     1248.58     2767.14   2584.19 o 
  21  13   1    18576.94    17792.04   1920.99 o 
  23  13   1     2690.93     2761.42   3081.59 o 
 -22  14   1     3949.19     7095.09   1600.83 o 
 -20  14   1     2183.99        0.00   3304.56 o 
 -18  14   1      749.87     2641.36   1200.62 o 
 -16  14   1     3774.66     2904.36   1343.55 o 
 -14  14   1    38038.10    45086.12   2995.83 o 
 -12  14   1    36625.10    36104.34   2595.62 o 
 -10  14   1      342.41     -560.29   2452.69 o 
  -8  14   1    39541.10    43736.85   3161.63 o 
  -6  14   1    53302.66    48516.46   3493.23 o 
  -4  14   1    12853.82    13475.52   1274.94 o 
  -2  14   1     3214.09    -2292.61   2458.41 o 
   0  14   1    18562.70    17711.42   1053.12 o 
   2  14   1    14113.59    14213.05   1423.59 o 
   4  14   1     3475.91     2669.95   2235.44 o 
   6  14   1     8718.96     7146.54   1320.68 o 
   8  14   1     4949.28     6654.86   1189.18 o 
  10  14   1    11634.13     8615.87   1429.31 o 
  12  14   1    46430.27    46503.99   3218.80 o 
  14  14   1    28306.38    30861.63   1978.16 o 
  16  14   1       96.36     3058.72   2429.82 o 
  18  14   1    21201.62    20684.96   1898.12 o 
  20  14   1    23476.53    25172.98   2241.16 o 
 -19  15   1    19285.08    18809.70   1989.60 o 
 -17  15   1    14868.73    11623.14   1989.60 o 
 -15  15   1      497.43     1360.70   2847.18 o 
 -13  15   1     2531.50     1463.61   1543.65 o 
 -11  15   1     9501.25    11325.84   1577.96 o 
  -9  15   1    18657.98    18032.16   1755.19 o 
  -7  15   1    10581.43    11571.68   1429.31 o 
  -5  15   1       17.00    -2006.75   2086.79 o 
  -3  15   1    15945.13    16757.21   1595.11 o 
  -1  15   1    23610.63    21302.42   1680.87 o 
   1  15   1    20812.96    18638.19   1600.83 o 
   3  15   1     1101.49     1452.18   2446.98 o 
   5  15   1    21851.16    20805.02   1846.67 o 
   7  15   1    36242.10    36670.34   2595.62 o 
   9  15   1     8510.00     9959.42   1532.22 o 
  11  15   1      168.37     2275.46   1989.60 o 
  13  15   1     8462.71    10216.70   1635.13 o 
  15  15   1     9656.53    10005.16   1886.69 o 
  17  15   1     5912.93     8467.23   1475.05 o 
 -14  16   1    15261.42    17414.70   1886.69 o 
 -12  16   1     5030.02     4139.28   3275.98 o 
 -10  16   1       44.75     1000.52   2772.86 o 
  -8  16   1     6949.00     7695.40   1663.72 o 
  -6  16   1    15057.52    14556.08   1715.17 o 
  -4  16   1    10818.63    11405.88   1589.39 o 
  -2  16   1       14.12     2458.41   2532.74 o 
   0  16   1     4710.56     5032.97    955.58 o 
   2  16   1     7986.53     6946.44   1515.07 o 
   4  16   1    10647.75     9050.38   1629.41 o 
   6  16   1     4285.23     2292.61   3018.70 o 
   8  16   1      424.01     1515.07   1286.38 o 
  10  16   1     4676.98     3298.84   1537.94 o 
  12  16   1    13047.26    14321.67   1898.12 o 
  -7  17   1     4420.66     4362.25   1543.65 o 
  -5  17   1      317.77      337.32   2801.45 o 
  -3  17   1    10639.59    11788.94   1675.15 o 
  -1  17   1    54672.35    51975.39   3561.84 o 
   1  17   1    33514.36    37293.53   2647.08 o 
   3  17   1       69.49    -2738.56   2738.56 o 
   5  17   1    31564.05    31576.29   2304.05 o 
 -38   0   2    48721.42    50648.98   3127.33 o 
 -36   0   2    14288.32    18060.74   1966.73 o 
 -34   0   2      406.48     1818.08   2790.01 o 
 -32   0   2    11076.14    10736.97   1617.98 o 
 -30   0   2     1980.94     4013.50   1160.60 o 
 -28   0   2     5472.97     6529.08   1383.57 o 
 -26   0   2    44074.62    41101.20   2944.38 o 
 -24   0   2    39759.70    38002.46   2361.22 o 
 -22   0   2     7231.12     7901.22   1183.47 o 
 -20   0   2   359721.97   334029.47   9033.23 o 
 -18   0   2   324537.44   311675.09   8044.15 o 
 -16   0   2      227.85     3178.78    829.00 o 
 -14   0   2   308922.53   294734.91   6900.70 o 
 -12   0   2   545629.87   527283.44   8324.29 o 
 -10   0   2   215286.98   219353.14   4985.43 o 
  -8   0   2    19917.32    19730.18   1314.96 o 
  -6   0   2    11257.43    10313.89    771.83 o 
  -4   0   2    14633.86    14070.12   1023.38 o 
  -2   0   2   255887.11   270373.75   3047.29 o 
   0   0   2   575476.50   611273.62   3302.70 o 
   2   0   2    75641.78    82705.52   2246.87 o 
   4   0   2   543532.25   590110.13   6477.63 o 
   6   0   2  1116686.75  1084382.12  10113.79 o 
   8   0   2   367297.50   369567.78   6803.51 o 
  10   0   2    25739.54    28088.77   1926.71 o 
  12   0   2   494621.84   494323.53   9462.02 o 
  14   0   2   181922.41   183568.97   6317.54 o 
  16   0   2     7702.24     7592.49   1160.60 o 
  18   0   2     3212.87     2984.40   2115.38 o 
  20   0   2     2488.10     -251.56   2584.19 o 
  22   0   2    22205.06    20845.04   1732.32 o 
  24   0   2   121405.34   113567.16   6923.57 o 
  26   0   2   101249.93   106323.42   6769.21 o 
  28   0   2     1469.15     -931.91   1429.31 o 
  30   0   2    72367.79    70562.11   5014.02 o 
  32   0   2    84711.81    80367.18   5871.60 o 
  34   0   2    13389.52    13841.43   2195.42 o 
  36   0   2    17993.84    15116.37   2384.09 o 
 -39   1   2      387.16     2967.24   2778.58 o 
 -37   1   2    18967.70    21451.07   2183.98 o 
 -35   1   2     3059.17     -754.68   3001.55 o 
 -33   1   2    10255.99     8856.00   1617.98 o 
 -31   1   2    27302.32    23789.42   1926.71 o 
 -29   1   2       61.57      920.47   2664.23 o 
 -27   1   2    30731.66    27471.31   2006.75 o 
 -25   1   2    30151.54    27482.75   1863.82 o 
 -23   1   2     3947.86     2915.79   1109.14 o 
 -21   1   2    76009.96    71110.97   4470.88 o 
 -19   1   2     3521.72     3190.22    931.91 o 
 -17   1   2    41674.52    40192.16   2807.16 o 
 -15   1   2    41816.31    38717.12   2595.62 o 
 -13   1   2     7756.53     7403.82    834.72 o 
 -11   1   2    27020.94    23772.27   1709.45 o 
  -9   1   2       58.31     -508.83    829.00 o 
  -7   1   2   278078.19   277108.66   5339.90 o 
  -5   1   2   108965.34   114556.24   3275.98 o 
  -3   1   2    31412.13    37562.23   2086.79 o 
  -1   1   2   207830.34   217729.47   3127.33 o 
   1   1   2     5351.21     5848.73    468.81 o 
   3   1   2    68956.09    65948.30   2189.70 o 
   5   1   2   111288.95   124046.85   3253.11 o 
   7   1   2    74721.63    81533.49   3098.74 o 
   9   1   2   132536.19   133068.64   4207.89 o 
  11   1   2     3680.09     4442.29    851.87 o 
  13   1   2   110418.04   104047.97   4493.75 o 
  15   1   2    25234.59    23789.42   1749.47 o 
  17   1   2    22054.50    21553.98   1497.92 o 
  19   1   2    79003.95    77531.43   4825.35 o 
  21   1   2      172.72        0.00   2498.43 o 
  23   1   2    33186.30    35955.69   2515.58 o 
  25   1   2    21510.21    23549.29   1840.95 o 
  27   1   2      698.01     1314.96   2492.71 o 
  29   1   2    18630.73    17031.64   1846.67 o 
  31   1   2      218.46     1120.58   1332.12 o 
  33   1   2     6328.44     4756.74   3767.66 o 
  35   1   2      943.71    -1263.51   3350.30 o 
 -38   2   2     3607.22     3727.64   3590.42 o 
 -36   2   2    42962.74    45663.55   3516.10 o 
 -34   2   2    39895.86    36618.89   2607.06 o 
 -32   2   2       43.09    -2069.64   2658.51 o 
 -30   2   2    69428.74    63695.72   4150.71 o 
 -28   2   2   116454.52   114367.57   6511.93 o 
 -26   2   2    29317.76    28180.25   2298.33 o 
 -24   2   2    13365.59    13000.99   1463.61 o 
 -22   2   2    81491.84    81001.78   4905.39 o 
 -20   2   2    44590.91    43445.27   3144.48 o 
 -18   2   2    28548.27    27448.44   1886.69 o 
 -16   2   2    33463.55    33188.55   2366.94 o 
 -14   2   2     2659.03     1961.01   1961.01 o 
 -12   2   2   108297.99   110668.52   4287.93 o 
 -10   2   2   510758.22   560803.63   8410.05 o 
  -8   2   2   204921.86   209782.50   4882.52 o 
  -6   2   2    50785.86    57343.86   2578.47 o 
  -4   2   2   871274.75   916592.81   7706.83 o 
  -2   2   2   326917.50   345887.00   4242.19 o 
   0   2   2    26422.17    25377.46   1028.86 o 
   2   2   2    47324.02    46138.09   1875.25 o 
   4   2   2   269132.50   270996.91   4396.55 o 
   6   2   2   105652.95   110588.47   3275.98 o 
   8   2   2    18430.91    17923.53   1446.46 o 
  10   2   2    48091.89    52026.84   2944.38 o 
  12   2   2     8173.73     9261.92    897.61 o 
  14   2   2   121013.43   114287.52   4911.10 o 
  16   2   2   277146.31   260214.23   7718.27 o 
  18   2   2    34897.09    33320.05   2578.47 o 
  20   2   2    71517.60    71911.38   4699.57 o 
  22   2   2   147626.16   150689.19   7415.25 o 
  24   2   2    40730.81    43239.44   2978.68 o 
  26   2   2      162.21     -325.88   2349.78 o 
  28   2   2    16669.12    15802.44   1617.98 o 
  30   2   2     3199.58     5082.62   1389.29 o 
  32   2   2     8891.48     9256.20   1955.29 o 
  34   2   2    17810.18    17700.56   2126.81 o 
 -37   3   2      551.05     -817.56   3104.46 o 
 -35   3   2     3401.51     1915.27   3498.95 o 
 -33   3   2     2095.54    -1074.84   2858.62 o 
 -31   3   2      996.06     2504.15   1234.92 o 
 -29   3   2      678.19     2189.70   1280.66 o 
 -27   3   2     1728.21    -1778.06   2704.25 o 
 -25   3   2     6549.55     6489.06   1360.70 o 
 -23   3   2    30349.01    28837.73   1978.16 o 
 -21   3   2    15345.69    14910.55   1377.85 o 
 -19   3   2    11175.25    11657.44   1229.21 o 
 -17   3   2    94061.61    89383.26   4739.59 o 
 -15   3   2     1011.15     2012.47    834.72 o 
 -13   3   2    26472.35    29855.40   2201.14 o 
 -11   3   2     7345.31     7718.27    777.54 o 
  -9   3   2    64359.53    63987.30   2961.53 o 
  -7   3   2     7717.88     7403.82    748.96 o 
  -5   3   2    20398.58    20839.32   1532.22 o 
  -3   3   2   120186.58   133931.94   3104.46 o 
  -1   3   2     2971.79     3338.87    583.16 o 
   1   3   2     9199.08     9113.27    754.68 o 
   3   3   2    33638.21    33531.59   1955.29 o 
   5   3   2    10753.41    10359.63    788.98 o 
   7   3   2    28635.58    28529.00   1760.91 o 
   9   3   2   147076.41   153925.11   4476.59 o 
  11   3   2    32837.54    26527.97   1852.38 o 
  13   3   2     9389.09     9667.84    954.78 o 
  15   3   2    59388.64    59899.47   3841.98 o 
  17   3   2     1507.70     2921.51   2069.64 o 
  19   3   2      687.36     -480.25   2292.61 o 
  21   3   2     4204.43     7804.03   1326.40 o 
  23   3   2     3864.28     5019.73   1349.27 o 
  25   3   2      895.60    -2772.86   2772.86 o 
  27   3   2    14018.17    14155.87   1612.26 o 
  29   3   2    13940.92    12932.39   1698.02 o 
  31   3   2      498.59     2698.53   3012.98 o 
  33   3   2     7520.46     2052.49   3447.49 o 
  35   3   2     6614.06     4339.38   3298.84 o 
 -38   4   2    10090.29     8833.13   2018.18 o 
 -36   4   2    16675.64    17580.50   2006.75 o 
 -34   4   2     6399.16     1886.69   3813.40 o 
 -32   4   2       58.80     1429.31   2709.97 o 
 -30   4   2    25856.52    25470.28   1978.16 o 
 -28   4   2    53595.13    49940.05   3253.11 o 
 -26   4   2    22416.11    21656.89   1766.63 o 
 -24   4   2      274.95     -834.72   2841.47 o 
 -22   4   2    28810.34    27700.01   1858.10 o 
 -20   4   2    49962.86    46635.48   3453.21 o 
 -18   4   2    66737.48    61117.24   4196.45 o 
 -16   4   2     5426.69     5214.12    931.91 o 
 -14   4   2    19947.24    20942.23   1566.52 o 
 -12   4   2   124437.14   117757.89   4385.12 o 
 -10   4   2    27638.46    24606.98   1755.19 o 
  -8   4   2     8897.60     8095.60    691.79 o 
  -6   4   2    43420.73    50660.43   2321.20 o 
  -4   4   2   190030.66   200869.33   4127.84 o 
  -2   4   2   125022.30   128780.72   3247.39 o 
   0   4   2    27472.92    26210.00   2870.05 o 
   2   4   2    40643.75    44834.55   2183.98 o 
   4   4   2   126735.86   125367.53   3487.51 o 
   6   4   2   118136.75   119170.05   3613.29 o 
   8   4   2    78291.95    75038.71   3230.24 o 
  10   4   2      311.94     1046.25   1463.61 o 
  12   4   2    32452.94    30833.05   2103.94 o 
  14   4   2    77833.95    80510.11   4350.82 o 
  16   4   2    41580.15    39397.47   2995.83 o 
  18   4   2     5436.18     5648.63   1029.10 o 
  20   4   2    10365.01     9290.51   1343.55 o 
  22   4   2    31067.03    32994.16   2441.26 o 
  24   4   2    31303.33    28683.37   2001.03 o 
  26   4   2     7396.83     6591.97   1435.03 o 
  28   4   2     3401.45     1463.61   3064.44 o 
  30   4   2     9410.03     9862.23   1818.08 o 
  32   4   2    15823.07    15648.07   2224.00 o 
  34   4   2     5863.83     6483.35   1755.19 o 
 -37   5   2     1150.81      428.79   3150.20 o 
 -35   5   2    10008.80     8827.41   1732.32 o 
 -33   5   2    12420.24    12497.88   1829.52 o 
 -31   5   2     2568.36      714.65   2812.88 o 
 -29   5   2     1820.38     -337.32   3075.87 o 
 -27   5   2       89.80    -3098.74   3098.74 o 
 -25   5   2    13355.54    11537.38   1709.45 o 
 -23   5   2    52793.07    50551.79   3001.55 o 
 -21   5   2    46324.71    44411.48   3041.57 o 
 -19   5   2     6182.02     8381.47   1132.01 o 
 -17   5   2   124992.32   121325.45   5156.95 o 
 -15   5   2    31918.28    29323.70   2006.75 o 
 -13   5   2    36244.57    45829.36   3075.87 o 
 -11   5   2     3832.12     -268.71   1549.37 o 
  -9   5   2    56541.98    62163.50   2978.68 o 
  -7   5   2    16552.44    13652.76    949.06 o 
  -5   5   2    33582.74    31507.68   2132.53 o 
  -3   5   2    32843.98    34720.77   2086.79 o 
  -1   5   2      330.40     -165.80   1132.01 o 
   1   5   2    91235.97    91338.54   3064.44 o 
   3   5   2   271698.28   259774.00   5156.95 o 
   5   5   2    85367.65    82974.23   3144.48 o 
   7   5   2    15874.76    13681.34    874.74 o 
   9   5   2   220512.27   216586.02   5551.44 o 
  11   5   2    54147.90    52724.34   3407.47 o 
  13   5   2     1674.64      840.43   1692.30 o 
  15   5   2    24762.65    26116.33   1875.25 o 
  17   5   2    14016.45    14264.50   1234.92 o 
  19   5   2    13702.37    13807.12   1400.72 o 
  21   5   2    15400.10    14950.57   1515.07 o 
  23   5   2     4735.90     3150.20   1423.59 o 
  25   5   2     5736.72     3327.43   1423.59 o 
  27   5   2    22186.42    23846.59   1949.58 o 
  29   5   2    33167.50    35092.39   2292.61 o 
  31   5   2      228.15     3304.56   3550.40 o 
  33   5   2    10450.99    10205.26   2001.03 o 
 -36   6   2     5154.92     2452.69   1840.95 o 
 -34   6   2     1239.71        0.00   2967.24 o 
 -32   6   2     7840.25     6894.99   1663.72 o 
 -30   6   2      887.98      726.09   2401.24 o 
 -28   6   2     1755.68     1720.89   2206.85 o 
 -26   6   2    12717.27    13532.70   1412.16 o 
 -24   6   2    19489.57    16642.87   1675.15 o 
 -22   6   2     1461.40     1440.74   1109.14 o 
 -20   6   2    86136.36    86656.13   5185.53 o 
 -18   6   2    97925.38   102921.67   5151.23 o 
 -16   6   2     1261.79      394.49    829.00 o 
 -14   6   2    76188.00    81613.53   4070.67 o 
 -12   6   2    86819.90    89869.22   4053.52 o 
 -10   6   2      866.93     1354.98   1509.35 o 
  -8   6   2    19034.72    17957.83   1103.43 o 
  -6   6   2     4015.01     1114.86   1446.46 o 
  -4   6   2     2399.20     1577.96   1320.68 o 
  -2   6   2    29229.58    27351.25   1772.34 o 
   0   6   2   156288.73   158973.67   4911.10 o 
   2   6   2    42283.28    41913.05   2429.82 o 
   4   6   2   133117.98   137608.13   4190.73 o 
   6   6   2   322634.22   333577.81   6654.86 o 
   8   6   2    60676.94    59299.16   3058.72 o 
  10   6   2    37335.23    35109.54   2521.30 o 
  12   6   2    72710.32    73603.69   3899.15 o 
  14   6   2    38222.81    35927.11   2224.00 o 
  16   6   2      277.61     -834.72   1566.52 o 
  18   6   2       31.15     -474.53   2189.70 o 
  20   6   2     4106.03     3882.00   1183.47 o 
  22   6   2      217.66     -280.14   2201.14 o 
  24   6   2    23398.25    23858.02   1863.82 o 
  26   6   2    27789.26    24469.76   2195.42 o 
  28   6   2     2540.75     -383.05   3070.16 o 
  30   6   2    19134.12    20587.76   2166.83 o 
  32   6   2    31272.53    31793.54   2732.84 o 
 -35   7   2      198.46    -3053.00   3053.00 o 
 -33   7   2    44915.27    50054.39   3681.90 o 
 -31   7   2    76786.03    79320.92   5054.04 o 
 -29   7   2     4065.65        0.00   3230.24 o 
 -27   7   2    48616.70    50917.69   3687.62 o 
 -25   7   2   111175.53   103110.34   6449.04 o 
 -23   7   2    25924.88    26916.75   1892.40 o 
 -21   7   2     7602.80     9256.20   1309.25 o 
 -19   7   2     2823.50     1383.57   2332.63 o 
 -17   7   2      553.82    -1800.93   1800.93 o 
 -15   7   2    22205.29    22525.91   1360.70 o 
 -13   7   2    87979.92    83317.27   4185.02 o 
 -11   7   2    39060.15    41592.88   2521.30 o 
  -9   7   2    27593.95    26533.69   1915.27 o 
  -7   7   2   445166.25   418890.38   7723.98 o 
  -5   7   2   262310.34   263187.19   5968.79 o 
  -3   7   2    11864.57    12000.48    840.43 o 
  -1   7   2   264382.88   268149.75   5871.60 o 
   1   7   2   196943.03   201115.17   5179.81 o 
   3   7   2     9430.37     9862.23    851.87 o 
   5   7   2     3387.74     3796.24    691.79 o 
   7   7   2      124.97    -1000.52   1200.62 o 
   9   7   2     1596.92     1698.02   1509.35 o 
  11   7   2   108176.94   103344.73   4648.11 o 
  13   7   2   162139.69   154336.75   5888.75 o 
  15   7   2     4412.24     4670.98    994.80 o 
  17   7   2    77053.66    74358.36   4653.83 o 
  19   7   2   192011.66   197015.92   7672.53 o 
  21   7   2    21786.38    24401.16   1692.30 o 
  23   7   2    20722.53    20890.78   1652.28 o 
  25   7   2    53732.65    56423.39   3001.55 o 
  27   7   2    15173.83    17374.68   1903.84 o 
  29   7   2      196.59    -3533.25   3533.25 o 
  31   7   2       27.81    -2652.80   2864.33 o 
 -34   8   2    19707.70    23692.22   2172.55 o 
 -32   8   2      475.90        0.00   2927.22 o 
 -30   8   2    26968.87    27065.39   2264.02 o 
 -28   8   2    41321.79    40809.62   2744.27 o 
 -26   8   2      105.26     1640.85   2389.80 o 
 -24   8   2    37680.38    38574.18   2504.15 o 
 -22   8   2    24680.13    26705.20   1852.38 o 
 -20   8   2     7724.69     6700.60   1314.96 o 
 -18   8   2    22709.31    20553.46   1583.67 o 
 -16   8   2     3184.99     4659.55    960.50 o 
 -14   8   2    19520.70    23429.23   1743.76 o 
 -12   8   2     2674.69     2201.14    846.15 o 
 -10   8   2    89092.25    88457.06   4305.08 o 
  -8   8   2    88750.21    87582.32   3944.89 o 
  -6   8   2     4194.58     4453.73    771.83 o 
  -4   8   2   206797.98   211023.14   5700.08 o 
  -2   8   2    81386.09    74478.42   3664.75 o 
   0   8   2     8145.63     7585.47   1277.80 o 
   2   8   2    53731.12    54816.85   2938.66 o 
   4   8   2    16926.47    17969.27   1223.49 o 
   6   8   2    17299.38    17368.96   1200.62 o 
   8   8   2     1563.90     1640.85   1738.04 o 
  10   8   2    35657.29    32273.79   2378.37 o 
  12   8   2    20429.96    18746.81   1297.81 o 
  14   8   2    15483.08    16437.05   1326.40 o 
  16   8   2    84188.51    87239.29   5134.08 o 
  18   8   2    26611.12    28037.32   1886.69 o 
  20   8   2    17014.57    17163.14   1577.96 o 
  22   8   2    30387.36    32668.28   2538.45 o 
  24   8   2     1760.52     -663.20   2641.36 o 
  26   8   2     7656.25     7398.10   1675.15 o 
  28   8   2     5031.48     4608.09   1595.11 o 
  30   8   2     3204.01     2567.04   3316.00 o 
 -33   9   2     7814.61     7420.97   1989.60 o 
 -31   9   2     1379.87      411.64   2910.07 o 
 -29   9   2     1254.69     -766.11   2927.22 o 
 -27   9   2      744.60     2841.47   2344.07 o 
 -25   9   2     8033.01     6854.96   1612.26 o 
 -23   9   2   106100.30   112200.73   6717.75 o 
 -21   9   2    74216.56    71854.21   4459.44 o 
 -19   9   2     5634.87     6060.27   1292.10 o 
 -17   9   2   186942.67   183317.44   7352.36 o 
 -15   9   2    88855.89    86210.17   5025.45 o 
 -13   9   2    30245.90    29495.21   2212.57 o 
 -11   9   2    26462.08    25516.02   1892.40 o 
  -9   9   2    97848.23   103967.92   4705.28 o 
  -7   9   2    32083.80    29306.55   2195.42 o 
  -5   9   2     4346.06     1595.11   1898.12 o 
  -3   9   2    30885.34    33828.88   2264.02 o 
  -1   9   2     5277.52     5865.88    823.28 o 
   1   9   2    90830.86    88988.76   4076.39 o 
   3   9   2   250377.55   223035.06   6454.76 o 
   5   9   2    57996.70    59224.84   3556.12 o 
   7   9   2    50773.16    50568.94   3047.29 o 
   9   9   2   308469.97   319622.00   8084.17 o 
  11   9   2   150468.22   165914.17   6254.65 o 
  13   9   2     1666.59    -2584.19   2584.19 o 
  15   9   2    68714.85    69613.05   4682.42 o 
  17   9   2     4359.55     5591.46   1080.56 o 
  19   9   2    16916.23    15768.13   1640.85 o 
  21   9   2    18550.70    19558.66   1686.58 o 
  23   9   2     9770.55     8741.65   1652.28 o 
  25   9   2     1059.11        0.00   3155.91 o 
  27   9   2    44613.18    47121.45   3367.45 o 
  29   9   2    51877.22    55182.75   4145.00 o 
 -32  10   2      352.37    -3184.50   3184.50 o 
 -30  10   2     2582.52    -2892.92   3333.15 o 
 -28  10   2     5142.90     7838.33   1492.20 o 
 -26  10   2       96.72    -2527.02   2527.02 o 
 -24  10   2     9522.29    10062.33   1549.37 o 
 -22  10   2      637.71    -2818.60   2818.60 o 
 -20  10   2     4557.55     5968.79   1263.51 o 
 -18  10   2     7942.17     7135.11   1297.81 o 
 -16  10   2     3366.47     3218.80   1132.01 o 
 -14  10   2     9667.04    10291.02   1263.51 o 
 -12  10   2     2804.31      211.54   2252.59 o 
 -10  10   2     9985.76     8856.00   1132.01 o 
  -8  10   2    11152.72    10782.71   1057.69 o 
  -6  10   2      197.96      543.14   1806.65 o 
  -4  10   2    34758.76    33171.40   2172.55 o 
  -2  10   2    10434.84    10879.90   1051.97 o 
   0  10   2    18467.47    16579.11    849.01 o 
   2  10   2    18985.27    18786.83   1286.38 o 
   4  10   2       30.12      914.76   1326.40 o 
   6  10   2    12447.81    14058.68   1177.75 o 
   8  10   2     7866.89     6340.41   1126.30 o 
  10  10   2     9289.55     8810.26   1194.90 o 
  12  10   2    26279.04    25098.66   1720.89 o 
  14  10   2     1226.92      966.21   1846.67 o 
  16  10   2    17058.98    17774.88   1509.35 o 
  18  10   2      272.81     2252.59   1875.25 o 
  20  10   2     4421.37     5088.34   1303.53 o 
  22  10   2    10197.04    10479.69   1606.54 o 
  24  10   2      114.47      354.47   2932.94 o 
  26  10   2     7389.58     7952.67   1703.74 o 
  28  10   2     3862.54     1263.51   3327.43 o 
 -29  11   2     3351.04     2898.64   3939.17 o 
 -27  11   2     9077.60     3458.93   4373.69 o 
 -25  11   2    29470.69    29060.71   2206.85 o 
 -23  11   2    16792.66    16585.70   1755.19 o 
 -21  11   2     3337.16     1234.92   2904.36 o 
 -19  11   2     5555.45     5448.52   1303.53 o 
 -17  11   2    35818.02    35252.47   2607.06 o 
 -15  11   2    10942.40    12086.23   1314.96 o 
 -13  11   2    65390.41    69750.27   4705.28 o 
 -11  11   2     3911.03     3807.68   1120.58 o 
  -9  11   2    34532.88    30655.81   2229.72 o 
  -7  11   2   101124.25   102544.33   5059.75 o 
  -5  11   2    81392.01    75490.37   4242.19 o 
  -3  11   2      153.72     1349.27   1840.95 o 
  -1  11   2    63998.63    61077.22   4036.37 o 
   1  11   2    85195.14    83031.39   4510.90 o 
   3  11   2    55460.60    50225.91   3327.43 o 
   5  11   2     6910.48     6151.75   1154.88 o 
   7  11   2     8679.47     8998.93   1149.16 o 
   9  11   2    37383.68    36647.48   2121.09 o 
  11  11   2    50761.82    49253.98   3298.84 o 
  13  11   2    36708.91    36859.01   2692.82 o 
  15  11   2     2760.80     4499.46   1023.38 o 
  17  11   2    32099.94    34194.78   2492.71 o 
  19  11   2    61600.23    68812.64   4470.88 o 
  21  11   2    25842.92    24218.21   2109.66 o 
  23  11   2      273.71      360.19   2967.24 o 
  25  11   2    23528.63    25293.05   2241.16 o 
  27  11   2    17140.08    16711.48   2069.64 o 
 -28  12   2     4374.63     5322.75   1720.89 o 
 -26  12   2     2632.82     5745.82   1526.50 o 
 -24  12   2      169.61     2549.89   2549.89 o 
 -22  12   2     6806.58     6975.03   1555.09 o 
 -20  12   2    12513.20    13269.70   1549.37 o 
 -18  12   2      122.45      891.89   2361.22 o 
 -16  12   2      162.46    -1675.15   2366.94 o 
 -14  12   2      361.97     1463.61   1149.16 o 
 -12  12   2     2976.02     3693.33   1103.43 o 
 -10  12   2    29181.85    26327.87   1863.82 o 
  -8  12   2     2834.70      691.79   2355.50 o 
  -6  12   2     5386.03     5905.90   1120.58 o 
  -4  12   2    13828.65    13252.55   1263.51 o 
  -2  12   2     7831.11     7049.35   1126.30 o 
   0  12   2      159.29     1242.66   1400.09 o 
   2  12   2     5171.93     6214.63   1126.30 o 
   4  12   2    11118.47    11291.54   1206.34 o 
   6  12   2     3307.55     3641.88    931.91 o 
   8  12   2     2511.91      485.96   2389.80 o 
  10  12   2       23.34      754.68   1698.02 o 
  12  12   2    15968.91    15710.96   1543.65 o 
  14  12   2     2979.77     1978.16   2315.48 o 
  16  12   2     3975.38     4305.08   1217.77 o 
  18  12   2     1969.82     3533.25   2818.60 o 
  20  12   2      796.27     3093.02   2738.56 o 
  22  12   2     5827.29     1840.95   2841.47 o 
  24  12   2     1436.45     1983.88   1503.63 o 
 -25  13   2    37239.21    45257.63   2961.53 o 
 -23  13   2    14903.01    17363.24   1909.56 o 
 -21  13   2       66.41     -697.50   3173.07 o 
 -19  13   2     9027.54     5185.53   1675.15 o 
 -17  13   2    12565.65    11302.97   1595.11 o 
 -15  13   2    19577.88    22268.63   1789.49 o 
 -13  13   2    40386.75    43885.50   3195.93 o 
 -11  13   2    10062.28    10736.97   1389.29 o 
  -9  13   2    25111.32    23646.49   1635.13 o 
  -7  13   2    92159.56    92384.80   5271.29 o 
  -5  13   2    62618.43    67451.94   4453.73 o 
  -3  13   2       35.05     -714.65   2212.57 o 
  -1  13   2    48608.51    54050.73   3458.93 o 
   1  13   2    48493.68    47784.65   3115.89 o 
   3  13   2    10525.80     9410.57   1229.21 o 
   5  13   2     1279.94    -1257.79   2389.80 o 
   7  13   2      184.80     1034.82   1863.82 o 
   9  13   2     9627.45    10399.65   1343.55 o 
  11  13   2    31840.00    31181.80   2001.03 o 
  13  13   2    23038.79    22846.07   1732.32 o 
  15  13   2       21.44     -634.61   2401.24 o 
  17  13   2    19437.63    21588.28   1915.27 o 
  19  13   2    44073.33    43393.81   3161.63 o 
  21  13   2    11678.20    13738.52   1772.34 o 
  23  13   2     2017.49     2018.18   1515.07 o 
 -22  14   2      366.84     1903.84   2772.86 o 
 -20  14   2    36437.94    38128.24   3070.16 o 
 -18  14   2    45667.19    52221.22   3533.25 o 
 -16  14   2      508.75    -2595.62   2595.62 o 
 -14  14   2    33261.32    31290.43   2458.41 o 
 -12  14   2    33955.72    33131.38   2487.00 o 
 -10  14   2     1320.21     1978.16   2309.76 o 
  -8  14   2      652.82    -2544.17   2544.17 o 
  -6  14   2       36.33     -537.42   1703.74 o 
  -4  14   2      137.93    -2252.59   2252.59 o 
  -2  14   2     8003.00     6912.14   1246.36 o 
   0  14   2    43708.18    47509.91   2429.62 o 
   2  14   2    13118.46    13389.76   1326.40 o 
   4  14   2    30065.52    30535.75   2149.68 o 
   6  14   2    57925.93    57698.34   4219.32 o 
   8  14   2    11437.78    13029.58   1446.46 o 
  10  14   2     7030.26     7055.07   1475.05 o 
  12  14   2    30079.13    29592.41   2241.16 o 
  14  14   2     7203.08     8844.56   1452.18 o 
  16  14   2      344.11     1051.97   2635.65 o 
  18  14   2      466.38    -1846.67   2584.19 o 
  20  14   2      589.84     -291.58   1492.20 o 
 -19  15   2     1342.11    -1497.92   2950.09 o 
 -17  15   2    55670.17    57138.05   4013.50 o 
 -15  15   2    44581.43    46566.88   3470.36 o 
 -13  15   2       96.57        0.00   2870.05 o 
 -11  15   2    25480.17    25790.45   2378.37 o 
  -9  15   2    20033.46    20410.53   1778.06 o 
  -7  15   2     2103.21     1617.98   1269.23 o 
  -5  15   2      320.14      291.58   2555.60 o 
  -3  15   2     7562.52     7169.41   1417.87 o 
  -1  15   2     2193.93     2538.45   2538.45 o 
   1  15   2    20211.32    19512.92   1646.56 o 
   3  15   2    71609.50    72202.96   4796.76 o 
   5  15   2    18912.42    15791.00   1709.45 o 
   7  15   2    13641.44    13286.85   1743.76 o 
   9  15   2    63999.11    67817.84   4842.50 o 
  11  15   2    22116.26    24761.35   1949.58 o 
  13  15   2     1491.69     3127.33   2624.21 o 
  15  15   2    13267.96    13132.49   1898.12 o 
 -14  16   2     2627.00     2155.40   3281.69 o 
 -12  16   2     9716.02    11125.74   1629.41 o 
 -10  16   2    53105.04    50391.71   3727.64 o 
  -8  16   2    31700.42    29077.86   2161.11 o 
  -6  16   2     4979.80     6746.34   1314.96 o 
  -4  16   2    79381.08    80881.73   5580.02 o 
  -2  16   2    51038.35    50889.11   3298.84 o 
   0  16   2       72.89    -1940.76   3004.41 o 
   2  16   2    19647.98    20524.88   1709.45 o 
   4  16   2     9547.79    10399.65   1583.67 o 
   6  16   2     1434.55     1000.52   2366.94 o 
   8  16   2     2839.78    -3464.64   3464.64 o 
  10  16   2     6495.28     2115.38   2990.11 o 
  12  16   2      371.97     2201.14   2698.53 o 
  -7  17   2    30731.23    30129.83   2103.94 o 
  -5  17   2    21128.27    19810.22   1932.43 o 
  -3  17   2     1101.60      680.35   2532.74 o 
  -1  17   2    21302.20    18540.99   1978.16 o 
   1  17   2     7681.55     6940.72   1486.48 o 
   3  17   2      293.10        0.00   2721.40 o 
 -39   1   3     4446.23     4728.15   1658.00 o 
 -37   1   3    10697.46    11200.06   1943.86 o 
 -35   1   3     7873.46     3721.92   3498.95 o 
 -33   1   3      495.07     1755.19   2818.60 o 
 -31   1   3    20423.38    21548.26   1783.78 o 
 -29   1   3    33578.97    33422.96   2361.22 o 
 -27   1   3    58225.75    53244.61   3647.60 o 
 -25   1   3     6085.64     5534.28   1303.53 o 
 -23   1   3    97400.48    92058.92   5236.99 o 
 -21   1   3   193579.64   182431.25   6946.44 o 
 -19   1   3    42821.38    44971.77   2932.94 o 
 -17   1   3    10050.42    10382.50   1137.73 o 
 -15   1   3    50474.04    45857.94   2921.51 o 
 -13   1   3    83112.28    73592.25   3687.62 o 
 -11   1   3   166493.13   156755.14   4791.04 o 
  -9   1   3    53533.11    53381.82   2870.05 o 
  -7   1   3     5054.39     5677.21    863.30 o 
  -5   1   3   219610.83   220599.52   4350.82 o 
  -3   1   3   530276.94   534950.25   5728.67 o 
  -1   1   3    53006.49    51512.28   2046.77 o 
   1   1   3   296237.34   307775.91   4339.38 o 
   3   1   3    89558.18   103178.94   2967.24 o 
   5   1   3   235530.28   238534.48   4779.61 o 
   7   1   3    26332.42    26676.62   1920.99 o 
   9   1   3     4412.92     3087.31    760.39 o 
  11   1   3    58547.66    47898.99   3241.67 o 
  13   1   3   124103.27   110354.07   4991.15 o 
  15   1   3   143260.16   129563.97   5620.04 o 
  17   1   3    14489.93    13361.18   1417.87 o 
  19   1   3    23744.15    24052.41   1858.10 o 
  21   1   3   136976.56   137945.44   6980.74 o 
  23   1   3    84170.93    86821.93   5934.49 o 
  25   1   3     1822.22     -960.50   2887.20 o 
  27   1   3    25247.00    21239.53   1995.32 o 
  29   1   3    42144.71    44171.36   3310.28 o 
  31   1   3    22620.63    20433.40   2281.18 o 
  33   1   3      371.05     1234.92   3098.74 o 
 -38   2   3      905.70     3281.69   3390.32 o 
 -36   2   3    17682.83    17134.55   2063.92 o 
 -34   2   3    16385.60    18912.62   1829.52 o 
 -32   2   3      299.41    -3367.45   3367.45 o 
 -30   2   3    18773.34    19718.74   1692.30 o 
 -28   2   3     1917.14     1497.92   2406.96 o 
 -26   2   3     4175.45     6540.52   1280.66 o 
 -24   2   3     4775.96     4693.85   1200.62 o 
 -22   2   3     8270.90     6043.12   1303.53 o 
 -20   2   3    14368.95    14710.44   1280.66 o 
 -18   2   3    24513.15    22560.21   1406.44 o 
 -16   2   3   256738.23   252924.77   7095.09 o 
 -14   2   3    67666.52    61734.71   3721.92 o 
 -12   2   3    67833.68    72431.65   3704.77 o 
 -10   2   3    88533.07    88508.51   3899.15 o 
  -8   2   3    27992.27    27042.52   1778.06 o 
  -6   2   3    42902.14    42570.54   2778.58 o 
  -4   2   3    57611.97    70321.99   3133.04 o 
  -2   2   3    85124.63    94322.94   3161.63 o 
   0   2   3    51932.86    55013.07   1639.90 o 
   2   2   3    23124.45    19021.24   1286.38 o 
   4   2   3    78594.92    68772.62   2561.32 o 
   6   2   3       78.67     1423.59   1069.12 o 
   8   2   3   186621.41   193499.83   4922.54 o 
  10   2   3   124065.32   121908.60   4385.12 o 
  12   2   3      332.25     -154.37   1629.41 o 
  14   2   3    69008.83    75576.13   4173.58 o 
  16   2   3    24807.97    23829.44   1532.22 o 
  18   2   3       65.53     2132.53   1966.73 o 
  20   2   3     9880.03    10982.81   1389.29 o 
  22   2   3       29.89     2995.83   2812.88 o 
  24   2   3     3951.64     4402.27   1366.42 o 
  26   2   3      104.56      668.92   2532.74 o 
  28   2   3    13471.87    14047.25   1789.49 o 
  30   2   3     3925.36     -388.77   3081.59 o 
  32   2   3      456.29    -1217.77   3647.60 o 
  34   2   3    13247.74    13212.53   2041.05 o 
 -39   3   3    36201.96    39483.23   2715.69 o 
 -37   3   3    34713.17    36464.52   2778.58 o 
 -35   3   3       75.92    -1149.16   3161.63 o 
 -33   3   3    38550.62    37270.66   2292.61 o 
 -31   3   3    53083.61    50431.73   3824.83 o 
 -29   3   3     2592.32     2521.30   2481.28 o 
 -27   3   3     8497.87     8152.78   1417.87 o 
 -25   3   3     3666.55     2744.27   2481.28 o 
 -23   3   3     2547.60     1029.10   2229.72 o 
 -21   3   3    66805.84    65965.45   4550.92 o 
 -19   3   3   281016.50   286519.25   8392.90 o 
 -17   3   3   100165.45   104991.30   5122.64 o 
 -15   3   3   170800.75   173215.06   6088.85 o 
 -13   3   3   621476.25   606753.00  10113.79 o 
 -11   3   3   206234.53   220931.11   5762.97 o 
  -9   3   3    43656.81    48670.82   3041.57 o 
  -7   3   3   198593.03   209079.30   5031.17 o 
  -5   3   3   140519.95   148751.03   3887.72 o 
  -3   3   3    14618.80    15470.84    817.56 o 
  -1   3   3    11944.77    10851.31    771.83 o 
   1   3   3    85646.20    82168.10   2675.67 o 
   3   3   3    17093.47    15064.92    909.04 o 
   5   3   3   284458.41   282437.13   5357.05 o 
   7   3   3   424249.09   428838.38   6997.90 o 
   9   3   3    18812.72    22354.39   1463.61 o 
  11   3   3   215341.13   214853.69   6077.42 o 
  13   3   3   200201.33   198147.92   6163.18 o 
  15   3   3    22444.57    21165.21   1555.09 o 
  17   3   3    37374.18    39265.97   2841.47 o 
  19   3   3    36830.69    35624.09   2429.82 o 
  21   3   3     1273.48     3047.29   2784.29 o 
  23   3   3     4632.39     5425.66   1337.83 o 
  25   3   3    16466.18    16254.10   1692.30 o 
  27   3   3     7262.06     3596.14   2870.05 o 
  29   3   3    14080.08    15116.37   1852.38 o 
  31   3   3    56224.04    56423.39   3824.83 o 
  33   3   3    16611.57    15436.54   2018.18 o 
 -38   4   3      274.32     2521.30   3721.92 o 
 -36   4   3     1450.92     1595.11   3024.42 o 
 -34   4   3     4266.18     3367.45   1623.69 o 
 -32   4   3    35975.09    35395.40   2252.59 o 
 -30   4   3    27334.81    26710.92   1983.88 o 
 -28   4   3    19148.54    16814.39   1783.78 o 
 -26   4   3   105659.19    90572.44   5968.79 o 
 -24   4   3    43039.55    38614.21   2441.26 o 
 -22   4   3     8763.70     8758.80   1280.66 o 
 -20   4   3   125731.96   137796.80   6340.41 o 
 -18   4   3    49046.91    53078.80   3418.91 o 
 -16   4   3      512.09    -1326.40   2006.75 o 
 -14   4   3      619.07     1332.12   1440.74 o 
 -12   4   3    64663.97    61791.88   3613.29 o 
 -10   4   3     4034.50     4024.93    748.96 o 
  -8   4   3   181038.52   189726.45   4859.65 o 
  -6   4   3   488863.38   495667.13   7089.37 o 
  -4   4   3   129838.63   140506.77   3699.05 o 
  -2   4   3   142673.39   141141.38   3544.69 o 
   0   4   3   398216.63   400366.28   6443.33 o 
   2   4   3    36380.91    38814.31   2189.70 o 
   4   4   3   129249.40   137213.64   3864.85 o 
   6   4   3    93806.55    94117.12   3481.80 o 
   8   4   3     1522.34     1229.21   1503.63 o 
  10   4   3     5444.87     5288.44    806.13 o 
  12   4   3    19711.07    21250.96   1480.76 o 
  14   4   3    30680.16    30267.04   2424.11 o 
  16   4   3     2183.52     2910.07   2172.55 o 
  18   4   3   102518.98   113715.79   5694.37 o 
  20   4   3   113322.87   117523.48   6003.10 o 
  22   4   3     7621.36     7180.85   1515.07 o 
  24   4   3    88206.70    87073.49   5802.99 o 
  26   4   3    38801.13    40803.91   2961.53 o 
  28   4   3      313.36     3453.21   2732.84 o 
  30   4   3    10362.64     9290.51   1932.43 o 
  32   4   3     2832.48    -1274.94   3213.09 o 
 -37   5   3     1819.83      417.36   3270.26 o 
 -35   5   3    11114.04     8815.98   1846.67 o 
 -33   5   3     7149.69     9450.59   1726.60 o 
 -31   5   3    14265.56    15899.63   1749.47 o 
 -29   5   3    63828.96    59585.02   4202.17 o 
 -27   5   3    52902.81    52478.50   3053.00 o 
 -25   5   3     7180.17     7809.74   1360.70 o 
 -23   5   3   116022.56   111623.29   6471.91 o 
 -21   5   3    87686.98    97295.90   5505.70 o 
 -19   5   3    11839.90    12286.34   1280.66 o 
 -17   5   3    66505.88    64444.67   4047.80 o 
 -15   5   3     1945.77     1892.40    869.02 o 
 -13   5   3      516.84     1103.43    783.26 o 
 -11   5   3    58635.34    58876.09   3384.60 o 
  -9   5   3   162865.17   175496.23   4888.24 o 
  -7   5   3     2122.76     2309.76    680.35 o 
  -5   5   3   282299.84   299554.53   5677.21 o 
  -3   5   3   473083.03   461163.56   6854.96 o 
  -1   5   3    72400.48    75107.31   2818.60 o 
   1   5   3   212197.22   205643.22   4762.46 o 
   3   5   3   135203.42   125710.56   3859.13 o 
   5   5   3    13031.58    12023.35    886.17 o 
   7   5   3    15786.38    16665.74   1029.10 o 
   9   5   3      147.55    -1497.92   1497.92 o 
  11   5   3      320.86     1429.31    674.63 o 
  13   5   3     2404.74     2664.23   1875.25 o 
  15   5   3    54409.20    53187.44   3527.53 o 
  17   5   3    59641.23    61654.66   3830.55 o 
  19   5   3     3531.87     3761.94   1229.21 o 
  21   5   3   130701.55   127414.30   6654.86 o 
  23   5   3    78373.73    72054.30   4796.76 o 
  25   5   3      473.17      394.49   1314.96 o 
  27   5   3    18681.31    19678.72   1972.45 o 
  29   5   3    24979.63    25733.28   2252.59 o 
  31   5   3     1252.70    -1292.10   3064.44 o 
  33   5   3     2902.46     4853.93   1726.60 o 
 -36   6   3    25475.91    24915.71   2298.33 o 
 -34   6   3    33702.69    32188.03   2401.24 o 
 -32   6   3     3290.75     2446.98   1589.39 o 
 -30   6   3     1387.12     1903.84   1492.20 o 
 -28   6   3     9569.55    10422.52   1412.16 o 
 -26   6   3    11755.01    12372.10   1589.39 o 
 -24   6   3    10449.43    12669.39   1452.18 o 
 -22   6   3    37537.73    36773.25   2629.93 o 
 -20   6   3    18411.47    18872.59   1503.63 o 
 -18   6   3    40946.19    37785.20   2744.27 o 
 -16   6   3   179402.80   199114.14   6734.90 o 
 -14   6   3    83047.23    82002.30   4282.21 o 
 -12   6   3    50090.35    52003.97   3396.04 o 
 -10   6   3   176570.23   183077.30   5414.22 o 
  -8   6   3    71360.80    73340.69   3316.00 o 
  -6   6   3      817.45      468.81   1309.25 o 
  -4   6   3    12963.93    11262.95    806.13 o 
  -2   6   3     6284.12     6523.37    743.24 o 
   0   6   3    40897.06    42902.50   2181.12 o 
   2   6   3   115400.20   112446.59   3790.53 o 
   6   6   3    23924.69    21331.00   1658.00 o 
   8   6   3   207721.28   204545.52   5814.43 o 
  10   6   3   184465.75   182579.91   5825.86 o 
  12   6   3     7754.03     8381.47    977.65 o 
  14   6   3    51219.44    57795.53   3681.90 o 
  16   6   3   106698.38   107409.69   5477.11 o 
  18   6   3    15802.12    15991.11   1469.33 o 
  20   6   3      491.50       57.17   1177.75 o 
  22   6   3       75.36     1189.18   2384.09 o 
  24   6   3     5722.75      983.36   3899.15 o 
  26   6   3    15855.63    15127.80   1835.23 o 
  28   6   3    17819.78    17168.86   2035.34 o 
  30   6   3     7113.90     8089.89   1846.67 o 
  32   6   3     3998.15     4568.07   3819.11 o 
 -35   7   3       19.02     1709.45   3235.95 o 
 -33   7   3     6275.41     4047.80   2915.79 o 
 -31   7   3     6715.56     5888.75   1635.13 o 
 -29   7   3      581.18     2704.25   1286.38 o 
 -27   7   3      149.46     3356.02   2424.11 o 
 -25   7   3      813.05    -2464.13   2681.38 o 
 -23   7   3     2254.44     2252.59   2601.34 o 
 -21   7   3     8915.02     7037.92   1435.03 o 
 -19   7   3    20380.91    22097.11   1778.06 o 
 -17   7   3     7647.58     7552.47   1257.79 o 
 -15   7   3    22683.40    24526.94   1680.87 o 
 -13   7   3    68771.01    67051.73   4150.71 o 
 -11   7   3    21685.31    21948.46   1354.98 o 
  -9   7   3     1085.14      291.58   1406.44 o 
  -7   7   3    19339.38    20622.07   1406.44 o 
  -5   7   3    17757.27    16442.77   1103.43 o 
  -3   7   3    10960.47    10439.67    800.41 o 
  -1   7   3      191.86      989.08   1217.77 o 
   1   7   3     6215.71     7198.00    748.96 o 
   3   7   3     8709.97     7895.50    806.13 o 
   5   7   3    89658.09    93419.62   3956.33 o 
   7   7   3    46458.55    44462.93   3047.29 o 
   9   7   3       27.40    -1320.68   1703.74 o 
  11   7   3    18483.21    17569.06   1240.64 o 
  13   7   3    41987.43    43456.70   3064.44 o 
  15   7   3    11525.06    13727.08   1292.10 o 
  17   7   3     1615.00     1692.30   2372.65 o 
  19   7   3     1695.27     2212.57   1160.60 o 
  21   7   3     2006.96     3510.38   2778.58 o 
  23   7   3     4344.16     4442.29   1217.77 o 
  25   7   3     2049.55     2807.16   2892.92 o 
  27   7   3      105.44        0.00   3390.32 o 
  29   7   3     2985.91     2927.22   3110.18 o 
  31   7   3     7220.52    10153.81   1698.02 o 
 -34   8   3    29521.25    29889.71   2418.39 o 
 -32   8   3    15843.34    16951.60   1989.60 o 
 -30   8   3      257.77    -3647.60   3647.60 o 
 -28   8   3     8483.78    10325.33   1549.37 o 
 -26   8   3    32096.99    31587.72   1983.88 o 
 -24   8   3    49056.26    49419.79   3904.87 o 
 -22   8   3    13609.76    13841.43   1555.09 o 
 -20   8   3     7190.10     2801.45   2709.97 o 
 -18   8   3    75351.78    72317.30   4871.08 o 
 -16   8   3   125002.53   137099.30   5877.32 o 
 -14   8   3    22619.84    22926.11   1395.01 o 
 -12   8   3     3684.12     3115.89    926.19 o 
 -10   8   3    90290.52    87713.82   4179.30 o 
  -8   8   3   182292.94   188142.77   5797.28 o 
  -6   8   3    49412.37    44743.08   3047.29 o 
  -4   8   3      145.65     -291.58   1303.53 o 
  -2   8   3    80549.88    80630.16   3733.35 o 
   0   8   3   168316.64   159955.84   3606.26 o 
   2   8   3   137518.39   130381.55   4853.93 o 
   4   8   3    12346.87    12126.25    994.80 o 
   6   8   3    13457.87    11228.65   1132.01 o 
   8   8   3   144477.31   139860.72   5442.81 o 
  10   8   3   128759.79   131336.33   5551.44 o 
  12   8   3     6960.92     7844.05   1103.43 o 
  14   8   3    12076.79    11960.46   1292.10 o 
  16   8   3    55499.95    57927.02   3756.22 o 
  18   8   3    71297.35    73992.45   5174.10 o 
  20   8   3    12341.89    14075.83   1417.87 o 
  22   8   3     2585.72    -2544.17   2978.68 o 
  24   8   3    15760.35    16934.45   1858.10 o 
  26   8   3    25058.06    25550.32   2143.96 o 
  28   8   3    15602.43    14458.89   2109.66 o 
  30   8   3      142.35    -1783.78   3150.20 o 
 -33   9   3     6599.01     3584.71   3533.25 o 
 -31   9   3     1503.40    -1246.36   2772.86 o 
 -29   9   3     4194.49     5076.90   1617.98 o 
 -27   9   3      631.43     2830.03   2784.29 o 
 -25   9   3     1311.36     3161.63   1263.51 o 
 -23   9   3     2093.73     3201.65   1137.73 o 
 -21   9   3       93.84    -1389.29   2475.56 o 
 -19   9   3    16900.31    16511.37   1503.63 o 
 -17   9   3     2167.11     1360.70   1234.92 o 
 -15   9   3     7451.45     8255.69   1189.18 o 
 -13   9   3    17862.28    20016.04   1446.46 o 
 -11   9   3     9114.48     9016.08   1080.56 o 
  -9   9   3     3626.58     3813.40    851.87 o 
  -7   9   3    13861.77    13567.00   1120.58 o 
  -5   9   3      977.25        0.00   1795.21 o 
  -3   9   3     7884.58     8455.79    983.36 o 
  -1   9   3     1131.77      943.34   1640.85 o 
   1   9   3      529.14     1395.01    794.70 o 
   3   9   3     1851.91     1183.47   1852.38 o 
   5   9   3     8978.56     8844.56   1057.69 o 
   7   9   3    28801.12    29655.29   2178.27 o 
   9   9   3      830.17      794.70   1920.99 o 
  11   9   3    15861.27    12932.39   1360.70 o 
  13   9   3     6327.05     6094.57   1166.32 o 
  15   9   3       94.82     2715.69   2161.11 o 
  17   9   3     6783.88     5311.31   1257.79 o 
  19   9   3     4183.56     5311.31   1303.53 o 
  21   9   3     2023.91     2538.45   2612.78 o 
  23   9   3     1051.84     2069.64   2675.67 o 
  25   9   3     1551.28     2246.87   3436.06 o 
  27   9   3     3422.16     4562.35   1543.65 o 
  29   9   3      420.17     -445.94   3544.69 o 
 -32  10   3    33139.29    31993.65   2578.47 o 
 -30  10   3    14403.71    15608.05   2081.07 o 
 -28  10   3    13602.91    13818.56   1938.14 o 
 -26  10   3    84942.03    83517.37   5791.56 o 
 -24  10   3    52013.52    58024.21   3916.31 o 
 -22  10   3      168.69     -914.76   1903.84 o 
 -20  10   3    37186.71    38059.63   2635.65 o 
 -18  10   3    44264.25    43902.65   2927.22 o 
 -16  10   3    49504.82    48527.89   2955.81 o 
 -14  10   3     2430.19     2938.66   2292.61 o 
 -10  10   3     8131.26     7649.66   1194.90 o 
  -8  10   3   114554.01   119924.72   5322.75 o 
  -6  10   3   158787.00   155463.06   6088.85 o 
  -4  10   3    13330.22    15139.24   1177.75 o 
  -2  10   3   112626.20   103859.29   4882.52 o 
   0  10   3   233393.78   219793.67   4786.04 o 
   2  10   3    78032.43    69155.68   4053.52 o 
   4  10   3     8068.17     7541.03   1046.25 o 
   6  10   3    65161.98    66577.20   4419.42 o 
   8  10   3    41362.66    42473.34   2784.29 o 
  10  10   3    30689.02    31027.43   2035.34 o 
  12  10   3    32418.52    30375.67   1966.73 o 
  14  10   3     2399.05     3699.05   1126.30 o 
  16  10   3    28111.73    30169.85   2258.31 o 
  18  10   3   108408.34    99371.26   6311.83 o 
  20  10   3    81546.92    80195.66   5477.11 o 
  22  10   3     2949.93     5282.73   1463.61 o 
  24  10   3    57796.64    58836.06   4242.19 o 
  26  10   3    37833.44    35423.99   2561.32 o 
 -29  11   3     6236.25     5865.88   1686.58 o 
 -27  11   3     3101.86     3447.49   2898.64 o 
 -25  11   3     7283.36     7232.30   1577.96 o 
 -23  11   3    14699.41    14881.96   1675.15 o 
 -21  11   3       91.58      926.19   2681.38 o 
 -19  11   3    32156.06    29821.10   2006.75 o 
 -17  11   3    21349.56    21068.01   1566.52 o 
 -15  11   3     8888.46     9204.75   1217.77 o 
 -13  11   3    38323.32    37682.30   2744.27 o 
 -11  11   3      227.02     2475.56   2058.20 o 
  -9  11   3    42481.52    44057.01   3081.59 o 
  -7  11   3    48187.93    49236.83   3350.30 o 
  -5  11   3      583.29      325.88    994.80 o 
  -3  11   3    35749.34    34526.38   2315.48 o 
  -1  11   3     7448.77     5894.47   1166.32 o 
   1  11   3    10236.64     9118.99   1097.71 o 
   3  11   3    12150.83    10982.81   1206.34 o 
   5  11   3    19625.22    20193.27   1406.44 o 
   7  11   3    39690.50    39626.15   2875.77 o 
   9  11   3       81.91    -2246.87   2246.87 o 
  11  11   3    35254.81    34183.35   2326.91 o 
  13  11   3    26551.40    27882.96   2075.36 o 
  15  11   3     1475.91    -2921.51   2921.51 o 
  17  11   3    16525.60    15528.01   1577.96 o 
  19  11   3     4021.05     5488.55   1320.68 o 
  21  11   3     8615.10     9301.94   1743.76 o 
  23  11   3     8857.69     4167.86   3447.49 o 
  25  11   3      718.84     3767.66   1440.74 o 
 -28  12   3     5260.63     8518.68   1537.94 o 
 -26  12   3     2998.77     4173.58   1435.03 o 
 -24  12   3    17064.93    19169.89   2012.47 o 
 -22  12   3    36103.85    33565.89   2429.82 o 
 -20  12   3     5205.66     6380.43   1343.55 o 
 -18  12   3    43015.41    42702.03   2830.03 o 
 -16  12   3   160653.44   153696.42   7278.04 o 
 -14  12   3    51991.05    47864.69   3167.35 o 
 -12  12   3    33924.53    31684.91   2309.76 o 
 -10  12   3   132457.25   128866.48   6151.75 o 
  -8  12   3    52464.43    53616.23   3584.71 o 
  -6  12   3      336.76     2704.25   1989.60 o 
  -4  12   3     9684.86     8810.26   1200.62 o 
  -2  12   3     1032.28     2183.98   2109.66 o 
   0  12   3     4049.74     4467.57   2375.51 o 
   2  12   3    59160.57    55743.04   3573.27 o 
   4  12   3    79911.57    76016.37   4676.70 o 
   6  12   3     1600.34     2887.20    960.50 o 
   8  12   3   128184.48   122057.24   6397.58 o 
  10  12   3   146824.89   148876.80   6900.70 o 
  12  12   3    11498.55    13915.75   1406.44 o 
  14  12   3    33299.27    32685.43   2109.66 o 
  16  12   3    62198.18    63209.75   4596.66 o 
  18  12   3     9532.07     7866.92   1635.13 o 
  20  12   3      716.09     3590.42   2589.91 o 
  22  12   3      168.17     3847.70   2778.58 o 
  24  12   3      121.86    -2063.92   2704.25 o 
 -25  13   3     1451.89     -394.49   3613.29 o 
 -23  13   3    21104.50    22451.58   2023.90 o 
 -21  13   3     6893.66     7964.11   1606.54 o 
 -19  13   3      376.45      331.60   2572.76 o 
 -17  13   3     6160.95     7821.18   1343.55 o 
 -15  13   3      483.15    -1469.33   2618.49 o 
 -13  13   3      976.94     1172.03   1091.99 o 
 -11  13   3     5643.13     3779.09   2669.95 o 
  -9  13   3    26789.92    24378.29   1663.72 o 
  -7  13   3     3081.74     2492.71   2178.27 o 
  -5  13   3    26646.52    26179.22   1606.54 o 
  -3  13   3    64846.16    61174.41   3979.20 o 
  -1  13   3     4150.58     2972.96   1149.16 o 
   1  13   3    53466.55    53124.55   3670.46 o 
   3  13   3    38317.35    39128.76   2401.24 o 
   5  13   3      592.73    -1549.37   2092.51 o 
   7  13   3     7095.52     2938.66   2424.11 o 
   9  13   3     1459.57    -2509.87   2595.62 o 
  11  13   3     1539.87     2892.92   1074.84 o 
  13  13   3      592.65      308.73   2532.74 o 
  15  13   3     8626.52     8896.02   1577.96 o 
  17  13   3    15436.18    14201.61   1875.25 o 
  19  13   3      473.25    -1109.14   2927.22 o 
  21  13   3    22768.88    25687.54   2092.51 o 
 -22  14   3       14.63     -766.11   3327.43 o 
 -20  14   3    15971.94    13344.03   1875.25 o 
 -18  14   3    18882.67    14596.10   1966.73 o 
 -16  14   3     5607.54     7460.99   1469.33 o 
 -14  14   3     1709.03     3098.74   2481.28 o 
 -12  14   3      265.49     1486.48   2035.34 o 
 -10  14   3     6268.09     3721.92   3064.44 o 
  -8  14   3    40688.17    37230.64   1989.60 o 
  -6  14   3    47374.50    48453.57   2915.79 o 
  -4  14   3     2063.85     2326.91   1154.88 o 
  -2  14   3    32063.16    30747.29   1829.52 o 
   0  14   3    85134.22    83526.82   3719.12 o 
   2  14   3    17860.81    17237.46   1623.69 o 
   4  14   3     5581.54     8089.89   1286.38 o 
   6  14   3    16464.91    16105.45   1555.09 o 
   8  14   3     5138.46    -1783.78   3247.39 o 
  10  14   3     3579.16     3087.31   2892.92 o 
  12  14   3      734.85    -2858.62   2858.62 o 
  14  14   3      306.54     1366.42   2595.62 o 
  16  14   3     5190.56    -1800.93   3847.70 o 
  18  14   3    29654.14    29420.89   2515.58 o 
 -19  15   3    12476.73    12429.27   1983.88 o 
 -17  15   3     2158.01    -3396.04   3396.04 o 
 -15  15   3     5849.92     5139.79   1515.07 o 
 -13  15   3    26618.19    27974.43   2041.05 o 
 -11  15   3    20849.36    21656.89   1755.19 o 
  -9  15   3      665.17        0.00   2487.00 o 
  -7  15   3     6192.82     5065.47   1292.10 o 
  -5  15   3    15817.64    14190.18   1738.04 o 
  -3  15   3    10144.55    10765.55   1503.63 o 
  -1  15   3     1627.87      285.86   2355.50 o 
   1  15   3       52.33      297.30   2635.65 o 
   3  15   3     4443.44     5642.91   1326.40 o 
   5  15   3    28600.37    26379.32   2018.18 o 
   7  15   3    19362.65    15516.57   1863.82 o 
   9  15   3       15.68        0.00   2538.45 o 
  11  15   3     8854.54     8444.36   1675.15 o 
  13  15   3    20595.35    22754.60   2046.77 o 
  15  15   3     9959.16    10965.66   1766.63 o 
 -14  16   3     1259.75    -1086.27   2870.05 o 
 -12  16   3       97.91     1395.01   2652.80 o 
 -10  16   3     4556.91     4053.52   3201.65 o 
  -8  16   3    11326.39    13549.85   1663.72 o 
  -6  16   3     6046.22     9982.29   1526.50 o 
  -2  16   3     4842.15     3784.81   3275.98 o 
   0  16   3    14734.48    12950.75   1569.38 o 
   2  16   3     6690.42     8307.14   1406.44 o 
   4  16   3       18.85        0.00   2812.88 o 
   6  16   3     7320.39     7718.27   1583.67 o 
   8  16   3     3907.43     2098.23   2704.25 o 
  10  16   3     2981.55     3613.29   3275.98 o 
  -3  17   3    10151.62     4139.28   3041.57 o 
  -1  17   3     3695.81     7215.15   1383.57 o 
 -38   0   4    48272.12    50791.91   3413.19 o 
 -36   0   4     9248.95     7512.45   1829.52 o 
 -34   0   4    28536.57    28860.60   2069.64 o 
 -32   0   4   134938.72   132536.95   7689.68 o 
 -30   0   4   187461.72   178949.45   8444.36 o 
 -28   0   4    20150.95    18638.19   1806.65 o 
 -26   0   4    35937.25    33371.50   2727.12 o 
 -24   0   4     2547.51     3807.68   1206.34 o 
 -22   0   4    10675.61    10262.44   1320.68 o 
 -20   0   4   101007.42    97741.84   5145.51 o 
 -18   0   4    76099.15    72688.92   4156.43 o 
 -16   0   4     5111.85     4522.33    926.19 o 
 -14   0   4   390849.94   377177.44   7569.62 o 
 -12   0   4   321243.78   289898.13   6134.59 o 
 -10   0   4     5681.76     7758.29    760.39 o 
  -8   0   4   259146.58   262043.75   4991.15 o 
  -6   0   4   124661.84   119701.74   3241.67 o 
  -4   0   4    69334.56    71076.67   2504.15 o 
  -2   0   4    20640.55    25567.47   1772.34 o 
   0   0   4    15282.87    15072.42    732.74 o 
   2   0   4   269609.38   290921.50   5088.34 o 
   4   0   4   131645.84   132982.89   3899.15 o 
   6   0   4   209106.56   222303.25   5471.39 o 
   8   0   4   125321.38   132834.23   4688.13 o 
  10   0   4    45797.96    48230.59   3293.13 o 
  12   0   4   585579.37   567790.06  10902.77 o 
  14   0   4   137171.61   129112.32   6106.01 o 
  16   0   4    31543.99    33205.70   2412.67 o 
  18   0   4   130714.84   130267.20   6814.94 o 
  20   0   4   104866.51   102670.11   6431.89 o 
  22   0   4     4186.97     5094.06   1446.46 o 
  24   0   4     2095.31     2286.89   2555.60 o 
  26   0   4       92.16     1389.29   2784.29 o 
  28   0   4     3984.98     3321.71   2932.94 o 
  30   0   4    41365.78    40792.47   2715.69 o 
  32   0   4    44968.18    47373.01   3133.04 o 
 -39   1   4     3502.64     6626.28   1698.02 o 
 -37   1   4     1647.23      400.21   2984.40 o 
 -35   1   4    13196.08    13372.61   1892.40 o 
 -33   1   4      188.67     -245.84   1354.98 o 
 -31   1   4    14262.31    15430.82   1669.43 o 
 -29   1   4    21035.83    22022.79   1698.02 o 
 -27   1   4    16452.03    17105.97   1617.98 o 
 -25   1   4    49364.44    57058.01   3853.42 o 
 -23   1   4     3176.83     4722.44   1212.05 o 
 -21   1   4    71211.82    71688.41   4716.72 o 
 -19   1   4    69733.05    67886.45   4305.08 o 
 -17   1   4      956.26     2784.29   2029.62 o 
 -15   1   4    43022.28    39288.84   2784.29 o 
 -13   1   4      565.80      606.03   1680.87 o 
 -11   1   4   125146.66   131039.02   4396.55 o 
  -9   1   4    19956.87    19758.77   1440.74 o 
  -7   1   4    30115.96    26848.13   1869.54 o 
  -5   1   4    32475.69    33983.24   2201.14 o 
  -3   1   4    41630.00    41106.92   2166.83 o 
  -1   1   4   150721.36   154239.56   3601.86 o 
   1   1   4    31031.68    31970.78   1886.69 o 
   3   1   4    84481.79    89211.73   3018.70 o 
   5   1   4   250476.05   272409.09   5517.13 o 
   7   1   4    46043.89    48505.02   2801.45 o 
   9   1   4    62517.71    74592.77   3619.01 o 
  11   1   4   108661.89   110496.99   4762.46 o 
  13   1   4      358.07      960.50   1806.65 o 
  15   1   4    19106.56    18037.88   1360.70 o 
  17   1   4      679.46      251.56   2103.94 o 
  19   1   4    17363.62    18941.20   1652.28 o 
  21   1   4    20988.12    22908.96   1880.97 o 
  23   1   4     5170.74     3544.69   3424.62 o 
  25   1   4    39130.68    36544.57   2452.69 o 
  27   1   4     3299.22     4265.06   1526.50 o 
  29   1   4    16089.62    16437.05   1915.27 o 
  31   1   4    10815.34    10994.24   2029.62 o 
  33   1   4      133.02     -863.30   2721.40 o 
 -38   2   4     2115.98     5322.75   1606.54 o 
 -36   2   4      220.12    -1966.73   3367.45 o 
 -34   2   4      137.51     1858.10   3127.33 o 
 -32   2   4     5705.46     2892.92   1589.39 o 
 -30   2   4    77989.56    82625.48   5248.42 o 
 -28   2   4    55801.73    55417.16   4059.24 o 
 -26   2   4       12.41     1137.73   2767.14 o 
 -24   2   4   150575.14   145029.09   6763.49 o 
 -22   2   4   318558.81   315013.94   9313.38 o 
 -20   2   4    34329.32    34434.91   2469.85 o 
 -18   2   4    57590.19    62306.43   4099.26 o 
 -16   2   4   160203.84   158830.50   5917.34 o 
 -14   2   4    91905.63    97976.25   4585.22 o 
 -12   2   4    43751.59    40843.93   2812.88 o 
 -10   2   4    37182.79    43119.39   2715.69 o 
  -8   2   4     5468.22     5465.68    949.06 o 
  -6   2   4    99800.33   103356.17   4064.95 o 
  -4   2   4   362341.53   363261.69   6694.88 o 
  -2   2   4   116269.63   127288.52   3538.97 o 
   0   2   4     2374.01     3612.97   1232.06 o 
   2   2   4   672949.25   683238.19   7752.57 o 
   4   2   4   372951.91   374427.41   6197.48 o 
   6   2   4    13753.55    20776.43   1446.46 o 
   8   2   4   147239.88   145017.66   4682.42 o 
  10   2   4   150741.89   145269.22   5059.75 o 
  12   2   4    47160.41    41009.73   2721.40 o 
  14   2   4    40539.77    39168.78   2784.29 o 
  16   2   4    14902.71    16099.73   1400.72 o 
  18   2   4      516.44     3275.98   2406.96 o 
  20   2   4    70584.23    79006.47   5339.90 o 
  22   2   4   126155.41   135275.50   6963.59 o 
  24   2   4    25902.91    25247.31   1909.56 o 
  26   2   4    19718.29    20033.19   1943.86 o 
  28   2   4    71480.71    66702.98   4842.50 o 
  30   2   4    18192.93    13486.96   2178.27 o 
  32   2   4       32.03     2984.40   2795.73 o 
 -39   3   4      247.67     2172.55   2978.68 o 
 -37   3   4     4475.84     2046.77   3596.14 o 
 -35   3   4    14432.07    14510.34   2052.49 o 
 -33   3   4     7021.91     4013.50   3321.71 o 
 -31   3   4     4169.67     3436.06   2990.11 o 
 -29   3   4    20966.52    20593.48   1698.02 o 
 -27   3   4    13169.43    14418.87   1703.74 o 
 -25   3   4      428.95     3384.60   2767.14 o 
 -23   3   4      943.05     -268.71   2315.48 o 
 -21   3   4     2571.67     2995.83   1126.30 o 
 -19   3   4     3807.06     5008.30   1097.71 o 
 -17   3   4    79906.36    83111.45   4939.69 o 
 -15   3   4    35857.59    35269.62   2555.60 o 
 -13   3   4     5160.21     6025.97   1006.23 o 
 -11   3   4    26910.24    25956.25   1835.23 o 
  -9   3   4    81872.81    81464.89   3882.00 o 
  -7   3   4      877.30     1240.64    851.87 o 
  -5   3   4    40552.56    44400.05   2870.05 o 
  -3   3   4    87763.44    93711.20   3333.15 o 
  -1   3   4    81855.74    86433.16   3024.42 o 
   1   3   4     3243.34     3950.61    537.42 o 
   3   3   4     6446.66     7432.41    646.05 o 
   5   3   4      132.18    -1274.94   1274.94 o 
   7   3   4     5331.06     4327.95    726.09 o 
   9   3   4    53056.46    53067.38   3127.33 o 
  11   3   4    10202.16    11668.88   1000.52 o 
  13   3   4    18600.24    18632.47   1566.52 o 
  15   3   4    57101.75    50374.56   3556.12 o 
  17   3   4    21122.65    21290.98   1692.30 o 
  19   3   4     3979.31     6471.91   1280.66 o 
  21   3   4     4879.29     2332.63   3230.24 o 
  23   3   4     6310.78     8461.51   1423.59 o 
  25   3   4     1762.94     1074.84   3344.58 o 
  27   3   4      585.15     4482.31   1435.03 o 
  29   3   4      169.08        0.00   3264.54 o 
  31   3   4      315.14     -423.08   3075.87 o 
  33   3   4     5010.53     4899.67   4064.95 o 
 -38   4   4    10330.75    13309.72   1949.58 o 
 -36   4   4     4782.45     4459.44   3567.55 o 
 -34   4   4     2187.30     3064.44   3161.63 o 
 -32   4   4    24622.94    24429.74   2035.34 o 
 -30   4   4    36932.73    39431.77   2749.99 o 
 -28   4   4    15558.87    15373.64   1709.45 o 
 -26   4   4     2955.77     2149.68   1457.89 o 
 -24   4   4    32694.26    30038.35   2143.96 o 
 -22   4   4    63049.13    67120.34   4082.11 o 
 -20   4   4    50976.88    51655.22   3476.08 o 
 -18   4   4      612.25      228.69   2201.14 o 
 -16   4   4    65067.48    61460.28   4242.19 o 
 -14   4   4   119831.45   109839.52   5151.23 o 
 -12   4   4    52310.75    51775.28   3470.36 o 
 -10   4   4      346.00     -291.58   1515.07 o 
  -8   4   4    77426.55    87559.45   3830.55 o 
  -6   4   4   110628.72   115362.37   3927.74 o 
  -4   4   4   126224.21   134589.44   3984.91 o 
  -2   4   4    40257.39    42233.21   2424.11 o 
   0   4   4    11036.80    10569.61    527.56 o 
   2   4   4   191179.03   187102.25   4590.94 o 
   4   4   4    42801.20    40386.55   2509.87 o 
   6   4   4    24270.06    22943.26   1532.22 o 
   8   4   4     7202.12     7598.21    800.41 o 
  10   4   4   109005.15   111114.45   4556.64 o 
  12   4   4    85992.93    88399.88   4310.79 o 
  14   4   4    28196.79    28414.66   2178.27 o 
  16   4   4     4591.20     6397.59   1103.43 o 
  18   4   4    27671.04    23257.71   1749.47 o 
  20   4   4    52719.50    54033.59   3721.92 o 
  22   4   4    29635.86    28751.97   2218.29 o 
  24   4   4      735.50     1686.58   2321.20 o 
  26   4   4     6519.52     5677.21   1480.76 o 
  28   4   4    23178.64    26556.56   2212.57 o 
  30   4   4     7105.37     4253.62   3710.49 o 
  32   4   4     2346.40     5242.70   1566.52 o 
 -37   5   4    15844.42    13452.65   2046.77 o 
 -35   5   4    35439.57    38414.10   2607.06 o 
 -33   5   4     9140.89     6883.55   1783.78 o 
 -31   5   4     2320.41     2166.83   3195.93 o 
 -29   5   4    26131.91    25933.38   1932.43 o 
 -27   5   4    17258.83    18026.44   1795.21 o 
 -25   5   4    12461.50    12526.46   1612.26 o 
 -23   5   4     1849.48     -583.16   2795.73 o 
 -21   5   4      363.04    -2115.38   2384.09 o 
 -19   5   4    15518.49    14613.25   1429.31 o 
 -17   5   4    61331.48    61031.48   4059.24 o 
 -15   5   4    67555.91    73443.61   4202.17 o 
 -13   5   4      132.02     -171.52   1755.19 o 
 -11   5   4   117495.66   116345.74   4630.96 o 
  -9   5   4   182639.69   194603.25   5585.74 o 
  -7   5   4    34288.21    30530.03   2264.02 o 
  -5   5   4    27360.29    24201.06   2012.47 o 
  -3   5   4   147753.16   152392.89   4327.95 o 
  -1   5   4     7564.20     8055.58    714.65 o 
   1   5   4    17710.29    16048.28   1074.84 o 
   3   5   4    45784.03    45755.03   2664.23 o 
   5   5   4      605.13    -1354.98   1354.98 o 
   7   5   4    38137.12    33771.70   2344.07 o 
   9   5   4    79942.98    78800.65   3773.38 o 
  11   5   4    31747.28    33434.39   2183.98 o 
  13   5   4    12144.85    11451.62   1166.32 o 
  15   5   4   115056.17   113464.25   5608.61 o 
  17   5   4    36907.82    37253.50   2681.38 o 
  19   5   4       73.85     1057.69   2572.76 o 
  21   5   4     3988.31     4939.69   1280.66 o 
  23   5   4     9195.33    11211.50   1497.92 o 
  25   5   4     5931.25     5179.81   1497.92 o 
  27   5   4     3784.72     4305.08   3150.20 o 
  29   5   4     3650.70        0.00   3784.81 o 
  31   5   4     1417.45     3161.63   3516.10 o 
 -36   6   4     3265.24     1715.17   2910.07 o 
 -34   6   4    15708.90    16562.83   2069.64 o 
 -32   6   4    43325.82    46281.02   3401.75 o 
 -30   6   4    29097.16    25670.39   2069.64 o 
 -28   6   4     6926.12     6820.66   1412.16 o 
 -26   6   4    11119.04     8621.59   1675.15 o 
 -24   6   4      347.31     2424.11   2818.60 o 
 -22   6   4      260.10        0.00   2795.73 o 
 -20   6   4    14312.83    14527.50   1412.16 o 
 -18   6   4    23290.82    23829.44   1778.06 o 
 -16   6   4      555.53      829.00   1880.97 o 
 -14   6   4    98396.39   105740.26   4985.43 o 
 -12   6   4   132793.98   140266.64   5208.40 o 
 -10   6   4      532.00      617.46   1297.81 o 
  -8   6   4   262148.09   277251.63   6534.80 o 
  -6   6   4   115876.27   120850.91   4265.06 o 
  -4   6   4     1497.08     1726.60   1463.61 o 
  -2   6   4    25525.05    27334.10   1955.29 o 
   0   6   4     3410.06     2963.25    657.48 o 
   2   6   4     9784.87    10422.52    931.91 o 
   4   6   4    19149.15    20239.01   1515.07 o 
   6   6   4    66475.20    63335.53   3436.06 o 
   8   6   4    40487.79    41078.33   2504.15 o 
  10   6   4     8561.60     7769.72   1000.52 o 
  12   6   4   135255.95   135212.59   5620.04 o 
  14   6   4    44006.02    41718.66   3190.22 o 
  16   6   4     3816.14      931.91   2258.31 o 
  18   6   4    54579.38    52135.46   3847.70 o 
  20   6   4    24192.00    26939.61   2018.18 o 
  22   6   4      344.60      508.83   1051.97 o 
  24   6   4     2283.54     4362.25   1389.29 o 
  26   6   4      287.81    -3012.98   3012.98 o 
  28   6   4       94.28      720.37   1475.05 o 
  30   6   4     7240.90     -903.32   4219.32 o 
 -35   7   4      586.57      863.30   3413.19 o 
 -33   7   4     8345.15     8055.58   1783.78 o 
 -31   7   4    16472.21    19678.72   1898.12 o 
 -29   7   4      654.06    -1497.92   2818.60 o 
 -27   7   4    56095.00    59710.80   4064.95 o 
 -25   7   4   119905.16   117900.82   6894.99 o 
 -23   7   4     8479.01     8678.76   1486.48 o 
 -21   7   4    85453.02    80435.78   5391.35 o 
 -19   7   4   181989.67   187336.64   7764.00 o 
 -17   7   4    48825.16    53353.24   3321.71 o 
 -15   7   4     4360.47     3801.96   1097.71 o 
 -13   7   4    30232.17    31353.32   2195.42 o 
 -11   7   4     2424.96      686.07   1715.17 o 
  -9   7   4    23915.05    24995.75   2058.20 o 
  -7   7   4   176749.47   194071.55   5648.63 o 
  -5   7   4   103638.62   100200.26   4139.28 o 
  -3   7   4    26760.58    26116.33   1623.69 o 
  -1   7   4   395137.63   400761.00   7603.92 o 
   1   7   4   205221.95   192144.83   5637.19 o 
   3   7   4     2390.11     1715.17    708.94 o 
   5   7   4   211496.06   205374.52   5923.06 o 
   7   7   4   158173.47   157675.62   5545.72 o 
   9   7   4     4233.30     4339.38    834.72 o 
  11   7   4    17073.43    17923.53   1257.79 o 
  13   7   4     1962.71     3213.09   1000.52 o 
  15   7   4     8957.99     7866.92   1280.66 o 
  17   7   4    29948.30    32411.00   2172.55 o 
  19   7   4    55680.28    54925.48   3979.20 o 
  21   7   4    14363.73    12217.73   1640.85 o 
  23   7   4    26640.64    28043.04   1938.14 o 
  25   7   4    85886.73    80744.51   5179.81 o 
  27   7   4    17560.17    17843.49   2029.62 o 
  29   7   4     8489.71     9387.70   1955.29 o 
 -34   8   4     3117.24     3653.31   1658.00 o 
 -32   8   4     5838.08     5654.35   1692.30 o 
 -30   8   4     7683.64     6826.38   1818.08 o 
 -28   8   4    15857.32    13498.39   1778.06 o 
 -26   8   4     1961.89     1703.74   2990.11 o 
 -24   8   4    35501.32    32919.84   2401.24 o 
 -22   8   4    76969.88    75793.39   4670.98 o 
 -20   8   4      786.07     2395.52   2395.52 o 
 -18   8   4    35461.95    36973.36   2492.71 o 
 -16   8   4    35212.82    39386.03   2841.47 o 
 -14   8   4      439.54      623.18   2121.09 o 
 -12   8   4    20718.46    22491.60   1932.43 o 
 -10   8   4     3341.59     3939.18    977.65 o 
  -8   8   4    63983.59    67171.79   3956.33 o 
  -6   8   4      889.60     1286.38   1577.96 o 
  -4   8   4    96833.91    99885.80   4265.06 o 
  -2   8   4    68650.17    68509.63   3790.53 o 
   0   8   4     2375.85     1950.87    563.86 o 
   2   8   4   165471.34   161134.55   5425.66 o 
   4   8   4    60124.61    63747.17   3756.22 o 
   6   8   4     8540.36     8501.53   1006.23 o 
   8   8   4    63619.87    64850.59   4093.54 o 
  10   8   4     6287.29     4310.79   1177.75 o 
  12   8   4    10776.58     9925.12   1240.64 o 
  14   8   4      114.84     -234.41   1983.88 o 
  16   8   4    11238.50    11285.82   1297.81 o 
  18   8   4    29987.38    28940.64   2595.62 o 
  20   8   4     3543.89      611.74   3133.04 o 
  22   8   4    47768.25    56326.20   3956.33 o 
  24   8   4    19002.87    17883.51   1926.71 o 
  26   8   4     7453.44     7643.94   1669.43 o 
  28   8   4    17793.31    16276.97   2058.20 o 
 -33   9   4    19326.20    17946.40   2544.17 o 
 -31   9   4     6562.57     4562.35   3904.87 o 
 -29   9   4    37908.91    41564.30   3275.98 o 
 -27   9   4    20830.06    23332.04   1886.69 o 
 -25   9   4      880.06    -2298.33   2767.14 o 
 -23   9   4     1239.84     -303.01   2446.98 o 
 -21   9   4     2224.94     3956.33   1166.32 o 
 -19   9   4     5318.68      514.55   2875.77 o 
 -17   9   4    91389.95    89743.44   5248.42 o 
 -15   9   4    65629.52    73512.21   4819.63 o 
 -13   9   4     5081.87     1863.82   2464.13 o 
 -11   9   4   127594.12   130987.58   5568.59 o 
  -9   9   4   276680.00   268309.81   7489.58 o 
  -7   9   4    14080.14    12886.65   1086.27 o 
  -5   9   4    73413.56    71608.37   3904.87 o 
  -3   9   4    99677.03    96918.57   4419.42 o 
  -1   9   4    62910.07    56497.71   3636.16 o 
   1   9   4    25502.19    25327.35   1692.30 o 
   3   9   4     6921.10     6506.21    960.50 o 
   5   9   4      214.88     2258.31   1840.95 o 
   7   9   4    59838.00    68475.33   4127.84 o 
   9   9   4   187032.67   181693.72   6694.88 o 
  11   9   4    55723.95    59836.58   3647.60 o 
  13   9   4    26088.21    24526.94   1755.19 o 
  15   9   4   147673.62   140552.52   6700.60 o 
  17   9   4    55045.68    56526.30   4179.30 o 
  19   9   4     7740.39     9307.66   1349.27 o 
  21   9   4    17894.94     4350.82   3944.89 o 
  23   9   4    12488.81    14075.83   1726.60 o 
  25   9   4     2485.73     2366.94   1486.48 o 
  27   9   4     5044.53     6506.21   1692.30 o 
 -32  10   4     5347.40     4413.71   3841.98 o 
 -30  10   4      220.04     3287.41   1354.98 o 
 -28  10   4     7235.34     2675.67   4082.11 o 
 -26  10   4     2425.79     1063.41   3064.44 o 
 -24  10   4     5806.36     2961.53   3178.78 o 
 -22  10   4     8094.54     3681.90   3184.50 o 
 -20  10   4     1987.85     1572.24   1194.90 o 
 -18  10   4    25125.61    24321.12   1903.84 o 
 -16  10   4    18333.42    18924.05   1497.92 o 
 -14  10   4     3136.34     2875.77   1103.43 o 
 -12  10   4    10399.63    10199.55   1217.77 o 
 -10  10   4       18.74     1435.03   1680.87 o 
  -8  10   4    14701.08    12812.32   1292.10 o 
  -6  10   4     7401.27     5928.77   1091.99 o 
  -4  10   4     8200.82     8341.45   1097.71 o 
  -2  10   4     9598.33     7781.16   1097.71 o 
   0  10   4      861.81     2056.32   1577.96 o 
   2  10   4    11894.85    12549.33   1234.92 o 
   4  10   4     7210.37     8107.04   1114.86 o 
   6  10   4     6176.87     1051.97   2584.19 o 
   8  10   4    20270.48    19890.26   1423.59 o 
  10  10   4       19.74     -440.23   1034.82 o 
  12  10   4    10396.79    10170.96   1257.79 o 
  14  10   4     4098.58     2950.09   2446.98 o 
  16  10   4      814.26     -577.44   2618.49 o 
  18  10   4     3982.27     3110.18   2241.16 o 
  20  10   4        6.73     3710.49   2715.69 o 
  22  10   4     5763.19     2910.07   3384.60 o 
  24  10   4     3205.00     5317.03   1577.96 o 
  26  10   4     4033.50     7123.68   1623.69 o 
 -29  11   4     6637.17     7998.41   1755.19 o 
 -27  11   4    40823.74    44525.82   2504.15 o 
 -25  11   4    39377.44    39763.37   2475.56 o 
 -23  11   4     2126.40     1332.12   2538.45 o 
 -21  11   4    21798.50    20279.03   1863.82 o 
 -19  11   4    54614.22    52078.29   3298.84 o 
 -17  11   4    34795.69    32668.28   2366.94 o 
 -15  11   4      666.57     1532.22   1983.88 o 
 -13  11   4     8010.43     8747.37   1217.77 o 
 -11  11   4     7746.97     8261.40   1252.07 o 
  -9  11   4    53868.49    55022.67   3699.05 o 
  -7  11   4    50847.69    48733.71   3544.69 o 
  -5  11   4     1936.93     2332.63    994.80 o 
  -3  11   4    42056.71    41747.25   2852.90 o 
  -1  11   4   104045.22    88748.63   4911.10 o 
   1  11   4    63509.30    57681.18   3567.55 o 
   3  11   4      576.34      651.76   1886.69 o 
   5  11   4    47767.20    50008.66   3453.21 o 
   7  11   4    86568.73    89520.47   5145.51 o 
   9  11   4    33752.13    29518.08   2161.11 o 
  11  11   4      827.39    -1046.25   2429.82 o 
  13  11   4     7188.93     7581.05   1274.94 o 
  15  11   4    25432.05    23783.70   1943.86 o 
  17  11   4    19781.52    21239.53   1732.32 o 
  19  11   4     3486.32     6077.42   1269.23 o 
  21  11   4     3041.00     5522.85   1423.59 o 
  23  11   4    15540.45    15962.52   1983.88 o 
 -28  12   4     1167.62    -1246.36   3727.64 o 
 -26  12   4       26.22    -3104.46   3104.46 o 
 -24  12   4     3319.85     2910.07   2864.33 o 
 -22  12   4     9905.63    11160.04   1703.74 o 
 -20  12   4     4425.21     4276.49   1337.83 o 
 -18  12   4      328.87     1177.75   1132.01 o 
 -16  12   4     9005.90    10251.00   1457.89 o 
 -14  12   4     8294.49     7238.02   1320.68 o 
 -12  12   4     2459.11     1537.94   2424.11 o 
 -10  12   4       11.17     2212.57   1949.58 o 
  -8  12   4      627.17     1658.00   1938.14 o 
  -6  12   4    13532.14    14110.13   1309.25 o 
  -4  12   4     8872.20     8015.56   1217.77 o 
  -2  12   4     4316.60      222.97   2395.52 o 
   0  12   4     3445.47     3581.05    703.98 o 
   2  12   4    23787.02    26036.29   2086.79 o 
   4  12   4     5944.59     5888.75   1149.16 o 
   6  12   4      446.68    -2155.40   2155.40 o 
   8  12   4      985.61    -2446.98   2446.98 o 
  10  12   4     4099.06     5419.94   1114.86 o 
  12  12   4     2372.39     2155.40   1240.64 o 
  14  12   4     2938.12     2469.85   3150.20 o 
  16  12   4       11.42    -2475.56   2475.56 o 
  18  12   4      881.61     2098.23   2429.82 o 
  20  12   4     4829.90     4602.37   1640.85 o 
  22  12   4     1752.62     2824.31   2824.31 o 
 -25  13   4    32962.24    33102.79   2469.85 o 
 -23  13   4     1708.32     2984.40   2469.85 o 
 -21  13   4    23387.64    25264.46   2098.23 o 
 -19  13   4    63140.30    63758.60   4619.53 o 
 -17  13   4    33694.73    34440.62   2298.33 o 
 -15  13   4      139.18    -2224.00   2224.00 o 
 -13  13   4     8744.09    10090.92   1423.59 o 
 -11  13   4    15303.03    13549.85   1532.22 o 
  -9  13   4    28145.53    26710.92   2252.59 o 
  -7  13   4    37964.91    40838.21   2555.60 o 
  -5  13   4    12446.36    13229.68   1309.25 o 
  -3  13   4    16854.73    17809.19   1400.72 o 
  -1  13   4   107691.64   105923.20   5677.21 o 
   1  13   4    59683.58    59922.34   4053.52 o 
   3  13   4     1501.77     3144.48   2487.00 o 
   5  13   4    38653.05    36327.31   2584.19 o 
   7  13   4    51090.66    51026.32   3407.47 o 
   9  13   4    12533.47    12526.46   1492.20 o 
  11  13   4       88.36      914.76   2429.82 o 
  13  13   4      271.13     -971.93   2795.73 o 
  15  13   4     8150.01     6992.18   1549.37 o 
  17  13   4    19840.13    23080.48   1938.14 o 
  19  13   4    15659.95    18009.29   1858.10 o 
 -22  14   4      995.48     2309.76   1509.35 o 
 -20  14   4    10362.77     9639.26   1732.32 o 
 -18  14   4    10137.71     5511.41   4276.49 o 
 -16  14   4      418.42     1309.25   2749.99 o 
 -14  14   4    39742.05    40043.52   3070.16 o 
 -12  14   4    47283.18    41192.68   2995.83 o 
 -10  14   4      145.44      737.52   1160.60 o 
  -8  14   4    48749.07    49871.44   3470.36 o 
  -6  14   4    60424.13    54862.59   3144.48 o 
  -4  14   4     2780.94     2755.71   1023.38 o 
  -2  14   4     3783.92     1863.82   1212.05 o 
   0  14   4      190.15      549.01   1597.20 o 
   2  14   4      380.77     -285.86   2063.92 o 
   4  14   4     5679.97     6163.18   1337.83 o 
   6  14   4    25009.43    24389.72   2149.68 o 
   8  14   4    12300.46    14950.57   1623.69 o 
  10  14   4     7177.48     5968.79   1457.89 o 
  12  14   4    48230.69    49728.52   3567.55 o 
  14  14   4    16963.41    13361.18   1852.38 o 
  16  14   4     3776.59     4510.90   1629.41 o 
 -19  15   4      798.19      383.05   2818.60 o 
 -17  15   4    23738.13    26150.64   2058.20 o 
 -15  15   4    28412.54    28185.97   2092.51 o 
 -13  15   4       79.34     1995.32   2304.05 o 
 -11  15   4    50317.58    55571.52   4265.06 o 
  -9  15   4    71353.02    69464.41   4871.08 o 
  -7  15   4     1802.10      754.68   1366.42 o 
  -5  15   4    28684.93    30495.73   1955.29 o 
  -3  15   4    30332.96    27482.75   1989.60 o 
  -1  15   4      326.36    -2567.04   2567.04 o 
   1  15   4      172.53     2229.72   1126.30 o 
   3  15   4     4743.04     4842.50   1332.12 o 
   5  15   4     4224.62     3527.53   1492.20 o 
   7  15   4     9413.30     3636.16   3007.27 o 
   9  15   4    46153.10    46338.19   3556.12 o 
  11  15   4    21250.16    21010.84   2086.79 o 
  13  15   4     8106.61     5305.59   1829.52 o 
 -14  16   4     5819.67     5488.55   1778.06 o 
 -12  16   4      177.46      703.22   2635.65 o 
 -10  16   4      327.71    -1029.10   2578.47 o 
  -8  16   4     3229.29    -3178.78   3178.78 o 
  -6  16   4     1751.33      977.65   2595.62 o 
  -4  16   4    43594.62    44159.93   2967.24 o 
  -2  16   4    31077.73    26836.70   2326.91 o 
   0  16   4     2932.05     3366.17   1281.65 o 
   2  16   4    56913.76    50763.33   3173.07 o 
   4  16   4    38636.11    37064.84   2315.48 o 
   6  16   4      386.39    -1406.44   2635.65 o 
   8  16   4    20398.40    16539.96   1926.71 o 
 -39   1   5    11289.93     9204.75   1875.25 o 
 -37   1   5       54.44     1600.83   3195.93 o 
 -35   1   5    12141.30    12252.04   1886.69 o 
 -33   1   5    16945.30    15167.83   1823.80 o 
 -31   1   5    11718.66    13332.59   1635.13 o 
 -29   1   5    15045.75    12526.46   1669.43 o 
 -27   1   5       83.84    -2818.60   2818.60 o 
 -25   1   5    65382.11    60122.45   4247.91 o 
 -23   1   5   128633.01   122668.99   6471.91 o 
 -21   1   5    68001.61    64181.68   4093.54 o 
 -19   1   5     7236.56     6849.25   1160.60 o 
 -17   1   5   103872.79   103064.59   4991.15 o 
 -15   1   5   167826.00   151020.77   5454.24 o 
 -13   1   5    15510.50    13544.13   1046.25 o 
 -11   1   5    16378.67    16299.84   1154.88 o 
  -9   1   5    47833.07    46200.97   2727.12 o 
  -7   1   5    54810.25    52186.92   2595.62 o 
  -5   1   5    82062.89    80412.91   3053.00 o 
  -3   1   5    18266.17    18661.05   1229.21 o 
  -1   1   5      899.14     1057.69    583.16 o 
   1   1   5   225569.69   231004.88   4848.21 o 
   3   1   5   298583.00   303013.47   5888.75 o 
   5   1   5    18081.91    17894.95   1223.49 o 
   7   1   5    12593.10    10473.97    971.93 o 
   9   1   5   116440.17   129386.73   5025.45 o 
  11   1   5   133145.55   133800.44   5637.19 o 
  13   1   5     6862.75     6774.92   1069.12 o 
  15   1   5      827.48     1029.10   1091.99 o 
  17   1   5    24609.51    24561.24   1863.82 o 
  19   1   5    48168.21    46572.59   2527.02 o 
  21   1   5    43296.07    45560.65   2978.68 o 
  23   1   5     7960.82     7077.94   1623.69 o 
  25   1   5     8164.26     7375.23   1617.98 o 
  27   1   5    48585.30    49694.21   3527.53 o 
  29   1   5    35285.66    35075.24   2669.95 o 
  31   1   5      713.82      869.02   2858.62 o 
 -38   2   5       12.53      823.28   3098.74 o 
 -36   2   5    14597.22    12915.23   1983.88 o 
 -34   2   5    12801.37    14910.55   1732.32 o 
 -30   2   5    29415.13    29964.03   2132.53 o 
 -28   2   5    36481.63    37527.93   2704.25 o 
 -26   2   5     1211.56    -1149.16   2572.76 o 
 -24   2   5     3645.36     3287.41   1240.64 o 
 -22   2   5       82.11      245.84   2395.52 o 
 -20   2   5     8612.71     6449.04   1194.90 o 
 -18   2   5      164.94     1760.91   1961.01 o 
 -16   2   5    29196.71    27528.49   1789.49 o 
 -14   2   5    33414.44    34137.61   2452.69 o 
 -12   2   5   105042.16   112503.75   4865.37 o 
 -10   2   5   135137.95   125516.17   4773.89 o 
  -8   2   5    56878.25    54319.45   3121.61 o 
  -6   2   5    41867.20    39060.15   2349.78 o 
  -4   2   5   148661.67   142290.55   4150.71 o 
  -2   2   5    79974.02    82008.02   3007.27 o 
   0   2   5    56590.13    58908.80   1901.37 o 
   2   2   5    24577.52    23011.87   1658.00 o 
   4   2   5     7988.54     7746.85    794.70 o 
   6   2   5     3510.61     2046.77   1520.78 o 
   8   2   5    11025.91    10359.63    914.76 o 
  10   2   5    68031.02    71282.49   3979.20 o 
  12   2   5     1737.05     2664.23   2195.42 o 
  14   2   5    49671.15    49334.03   3304.56 o 
  16   2   5    54513.08    57829.83   3664.75 o 
  18   2   5      382.54    -2927.22   2927.22 o 
  20   2   5    60662.00    67080.32   4476.59 o 
  22   2   5    26655.68    24824.23   1903.84 o 
  24   2   5      792.30    -1103.43   3556.12 o 
  26   2   5     4903.71    -2704.25   3521.82 o 
  28   2   5      304.82      411.64   3327.43 o 
  30   2   5     4247.85     4699.57   3596.14 o 
 -39   3   5    21154.92    21496.80   2286.89 o 
 -37   3   5    24448.30    23394.92   2292.61 o 
 -35   3   5     2936.75     1154.88   3327.43 o 
 -33   3   5    76829.95    80418.63   5631.48 o 
 -31   3   5   101323.66    98662.33   6654.86 o 
 -29   3   5     1067.89     -640.33   2812.88 o 
 -27   3   5    56862.80    49842.86   3847.70 o 
 -25   3   5    65751.87    67451.94   4670.98 o 
 -23   3   5     8425.93     7638.23   1360.70 o 
 -21   3   5     1016.12     1252.07   2515.58 o 
 -19   3   5      217.98      240.12   1743.76 o 
 -17   3   5     5596.05     5179.82   1074.84 o 
 -15   3   5   100465.90    97044.35   5196.97 o 
 -13   3   5   262956.16   271803.06   7815.46 o 
 -11   3   5    92326.81    91887.39   4459.44 o 
  -9   3   5   118454.69   120176.27   4996.86 o 
  -7   3   5   678294.75   698440.31  11474.49 o 
  -5   3   5   366635.59   363530.38   8249.97 o 
  -3   3   5       45.90     2138.25   1800.93 o 
  -1   3   5   239035.06   240301.11   5517.13 o 
   1   3   5   144117.25   147270.25   4150.71 o 
   3   3   5     2264.14     1011.95   1154.88 o 
   5   3   5    34711.44    35183.86   2109.66 o 
   7   3   5    53338.52    55405.73   3270.26 o 
   9   3   5      673.89     1257.79   1606.54 o 
  11   3   5   136676.20   135521.33   5471.39 o 
  13   3   5   212205.33   203619.30   6935.01 o 
  15   3   5     2788.49     1926.71   1103.43 o 
  17   3   5   152395.67   155480.22   7066.50 o 
  19   3   5   156596.00   155943.31   7295.19 o 
  21   3   5    11481.35     8552.98   1480.76 o 
  23   3   5    12291.79    10971.37   1698.02 o 
  25   3   5    25313.08    27356.97   2206.85 o 
  27   3   5     3909.03     2858.62   1749.47 o 
  29   3   5      272.54    -3624.73   3624.73 o 
  31   3   5     7926.08     6849.25   1715.17 o 
 -38   4   5    21762.19    20067.49   2281.18 o 
 -36   4   5      180.00    -1200.62   2309.76 o 
 -34   4   5     3906.69      766.11   3533.25 o 
 -32   4   5      545.98     3241.67   2572.76 o 
 -30   4   5     3255.13      343.03   3344.58 o 
 -28   4   5     5970.24     6814.94   1377.85 o 
 -26   4   5    62837.38    64919.20   4476.59 o 
 -24   4   5    60148.34    63987.30   4345.10 o 
 -22   4   5    21620.27    20867.91   1663.72 o 
 -20   4   5   217656.14   215585.48   7975.54 o 
 -18   4   5   138456.38   136253.14   6431.89 o 
 -16   4   5      320.74    -2098.23   2098.23 o 
 -14   4   5    80223.21    79126.53   4413.71 o 
 -12   4   5   248097.72   265205.34   7535.32 o 
 -10   4   5    12496.68    14881.96   1154.88 o 
  -8   4   5    29673.44    32628.26   2161.11 o 
  -6   4   5     8209.63     7615.36    920.47 o 
  -4   4   5     8416.45     9616.39    874.74 o 
  -2   4   5    23922.26    24955.73   1680.87 o 
   0   4   5   217172.48   211851.84   3564.67 o 
   2   4   5    40220.48    39831.98   2515.58 o 
   4   4   5   235796.61   232811.52   5797.28 o 
   6   4   5   348571.72   339529.41   7129.39 o 
   8   4   5    50934.11    50711.87   3235.95 o 
  10   4   5    51478.66    49219.68   3098.74 o 
  12   4   5    60823.11    57664.04   3624.73 o 
  14   4   5     5611.70     6391.87   1109.14 o 
  16   4   5     1888.14     1194.90   2338.35 o 
  18   4   5    16510.71    15447.97   1572.24 o 
  20   4   5    11935.86    12543.61   1612.26 o 
  22   4   5      155.68     1961.01   2264.02 o 
  24   4   5    30302.04    31170.36   2241.16 o 
  26   4   5    32341.97    34223.37   2446.98 o 
  28   4   5      170.91    -1303.53   3436.06 o 
  30   4   5    33925.82    32845.52   2692.82 o 
 -37   5   5     6643.40        0.00   4265.06 o 
 -35   5   5     8589.89    11022.83   1846.67 o 
 -33   5   5      421.23    -1137.73   2870.05 o 
 -31   5   5      336.46     2881.49   2218.29 o 
 -29   5   5    14830.67    16111.17   1743.76 o 
 -27   5   5    10235.74     9313.38   1532.22 o 
 -25   5   5    19348.30    20050.34   1783.78 o 
 -23   5   5   144743.55   136510.44   7089.37 o 
 -21   5   5    94057.57    92259.02   5728.67 o 
 -19   5   5    15664.97    16751.50   1555.09 o 
 -17   5   5   255246.84   252850.42   8101.32 o 
 -15   5   5   122292.35   129175.20   5540.00 o 
 -13   5   5     6292.41     6769.21   1051.97 o 
 -11   5   5    31541.97    29112.16   2126.81 o 
  -9   5   5     4249.93     4213.60    897.61 o 
  -7   5   5     6556.33     7106.52    931.91 o 
  -5   5   5     4029.48     4453.73    800.41 o 
  -3   5   5   105329.70   103150.35   3756.22 o 
  -1   5   5    28896.23    33428.67   2069.64 o 
   1   5   5   100612.44    92962.24   3756.22 o 
   3   5   5   317243.88   314710.94   6666.30 o 
   5   5   5    44022.16    47270.10   3001.55 o 
   7   5   5    69553.38    69590.19   3750.51 o 
   9   5   5   166090.78   166245.77   5740.10 o 
  11   5   5    41631.91    42553.38   2995.83 o 
  13   5   5      670.59    -1257.79   1972.45 o 
  15   5   5     5361.28     5134.08   1229.21 o 
  17   5   5     2203.83     4150.71   1126.30 o 
  19   5   5      404.55      571.72   2344.07 o 
  21   5   5    21792.03    21885.57   1880.97 o 
  23   5   5    23004.10    26270.70   1903.84 o 
  25   5   5      871.27      377.34   3093.02 o 
  27   5   5    32231.20    36561.72   2629.93 o 
  29   5   5    32541.99    29809.66   2624.21 o 
 -36   6   5    30810.23    30741.57   2687.10 o 
 -34   6   5    33531.11    34840.83   2446.98 o 
 -32   6   5      153.44    -1583.67   1583.67 o 
 -30   6   5    46988.46    45337.68   3041.57 o 
 -28   6   5    55325.52    55931.71   3350.30 o 
 -26   6   5     5999.90     8758.80   1543.65 o 
 -24   6   5     6882.28    10857.03   1395.01 o 
 -22   6   5    13818.73    13767.10   1623.69 o 
 -20   6   5    13298.49    13035.29   1440.74 o 
 -18   6   5    24811.63    24195.34   1743.76 o 
 -16   6   5    40225.37    39203.08   2709.97 o 
 -14   6   5     1384.12      606.03   2109.66 o 
 -12   6   5   107067.93   108038.59   4751.02 o 
 -10   6   5   222804.73   226894.17   6386.15 o 
  -8   6   5   130273.70   130278.63   4956.84 o 
  -6   6   5    21538.47    23017.59   1755.19 o 
  -4   6   5   234025.11   240478.33   5923.06 o 
  -2   6   5   128068.38   134223.53   4470.88 o 
   0   6   5      507.15     1452.42    608.82 o 
   2   6   5    29200.73    28163.10   1920.99 o 
   4   6   5     9283.85     9656.41    886.17 o 
   6   6   5     7872.95     7323.78    909.04 o 
   8   6   5    34948.00    34823.68   2635.65 o 
  10   6   5    33077.11    30758.72   2018.18 o 
  12   6   5     3921.11     4293.64   1063.41 o 
  14   6   5   100360.97   110342.63   5648.63 o 
  16   6   5    96154.50   102384.25   5734.39 o 
  18   6   5     9892.02    11748.92   1372.14 o 
  20   6   5    35332.91    32771.19   2092.51 o 
  22   6   5    49115.40    59848.02   4099.26 o 
  24   6   5    13295.02    13401.20   1635.13 o 
  26   6   5      123.97    -2732.84   2732.84 o 
  28   6   5     1249.74     3047.29   1572.24 o 
 -35   7   5      442.55     -434.51   3115.89 o 
 -33   7   5     8540.25     7861.20   1886.69 o 
 -31   7   5     5472.41     7506.73   1726.60 o 
 -29   7   5       66.24     1858.10   2384.09 o 
 -27   7   5     7882.30     6854.96   1446.46 o 
 -25   7   5     7833.22     9627.82   1480.76 o 
 -23   7   5     2386.08     1795.21   3024.42 o 
 -21   7   5      202.98    -1377.85   2795.73 o 
 -19   7   5      707.91     1269.23   2475.56 o 
 -17   7   5    10327.77    10674.08   1332.12 o 
 -15   7   5    19611.21    20164.69   1600.83 o 
 -13   7   5     8744.02     9341.96   1189.18 o 
 -11   7   5      791.56     2544.17   1852.38 o 
  -9   7   5    35519.95    39071.58   2572.76 o 
  -7   7   5    83849.93    84192.00   4242.19 o 
  -5   7   5    64179.50    63106.83   3424.62 o 
  -3   7   5     2028.27      148.65   1726.60 o 
  -1   7   5    30841.78    31770.67   2241.16 o 
   1   7   5     8981.57     7460.99    880.45 o 
   3   7   5      565.77      320.17   1520.78 o 
   5   7   5      135.18     1172.03   1698.02 o 
   7   7   5     8753.49     8495.81   1029.10 o 
   9   7   5      376.70      771.83   1675.15 o 
  11   7   5    30106.53    31227.54   2149.68 o 
  13   7   5    26928.82    24572.68   2178.27 o 
  15   7   5       12.72     1989.60   2138.25 o 
  17   7   5    17716.16    18626.75   1589.39 o 
  19   7   5    19409.31    20633.50   1692.30 o 
  21   7   5     2093.25     3922.02   2772.86 o 
  23   7   5     1868.60     3047.29   1383.57 o 
  25   7   5     7358.96     7392.38   1572.24 o 
  27   7   5     2515.53    -2967.25   3996.35 o 
 -34   8   5     7229.79     5465.68   1938.14 o 
 -32   8   5      156.07     3356.02   2955.81 o 
 -30   8   5    15581.89    18117.92   1972.45 o 
 -28   8   5    38028.27    41381.34   2932.94 o 
 -26   8   5    28735.96    27917.26   2092.51 o 
 -24   8   5       57.10     1617.98   1189.18 o 
 -22   8   5    24651.38    26636.60   1846.67 o 
 -20   8   5    36112.05    41312.74   2818.60 o 
 -18   8   5    48179.16    51209.27   3298.84 o 
 -16   8   5    16277.07    17025.93   1423.59 o 
 -14   8   5     2782.82    -1074.84   2366.94 o 
 -12   8   5   151208.17   154125.22   6054.55 o 
 -10   8   5   175543.30   163267.08   6128.88 o 
  -8   8   5    30736.88    32313.81   2292.61 o 
  -6   8   5    19041.87    20198.99   1720.89 o 
  -4   8   5    71574.71    71299.63   3893.44 o 
  -2   8   5   147857.84   152518.67   5248.42 o 
   0   8   5    58577.02    59919.24   3330.29 o 
   2   8   5      722.64    -1189.18   1812.36 o 
   4   8   5    56169.51    54279.43   3676.18 o 
   6   8   5   122402.36   113550.02   5265.57 o 
   8   8   5    68380.10    68543.93   4379.40 o 
  10   8   5     3025.75     2572.76   2406.96 o 
  12   8   5    18697.02    19089.85   1440.74 o 
  14   8   5    44032.84    42844.96   2984.40 o 
  16   8   5    47149.18    49871.44   3401.75 o 
  18   8   5    17215.32    15831.02   1629.41 o 
  20   8   5    18042.52    19061.26   1840.95 o 
  22   8   5    27424.86    28820.58   2189.70 o 
  24   8   5    25563.27    23657.92   2309.76 o 
  26   8   5     6611.07     4259.34   1829.52 o 
 -33   9   5     4136.27     2709.97   3115.89 o 
 -31   9   5     3843.25     4476.59   1886.69 o 
 -29   9   5        7.22    -1183.47   2652.80 o 
 -27   9   5     2063.82        0.00   2704.25 o 
 -25   9   5     1739.71     2515.58   1354.98 o 
 -23   9   5     1089.86     2538.45   2487.00 o 
 -21   9   5     4552.34     -880.45   3012.98 o 
 -19   9   5     2466.17    -1091.99   2704.25 o 
 -17   9   5    10492.65    10531.15   1440.74 o 
 -15   9   5      509.37      234.41   2178.27 o 
 -13   9   5    21311.03    23846.59   1623.69 o 
 -11   9   5     5166.13     1858.10   2601.34 o 
  -9   9   5    17738.55    21268.12   1480.76 o 
  -7   9   5    27628.02    29775.36   2075.36 o 
  -5   9   5     1883.70     2429.82    909.04 o 
  -3   9   5     2532.10     1766.63   2058.20 o 
  -1   9   5     6636.92     6271.81   1006.23 o 
   1   9   5      669.21      182.95   1703.74 o 
   3   9   5     2506.15      383.05   1943.86 o 
   5   9   5      440.27     2601.34   1846.67 o 
   7   9   5    10279.88    10616.91   1177.75 o 
   9   9   5     2955.37     1114.86   2607.06 o 
  11   9   5     1644.79     2858.62   2098.23 o 
  13   9   5     9409.43    11320.13   1286.38 o 
  15   9   5     3483.36     1926.71   2046.77 o 
  17   9   5    12387.02    13709.93   1475.05 o 
  19   9   5    14705.34    12926.67   1680.87 o 
  21   9   5     1048.46      697.50   2629.93 o 
  23   9   5     3065.49     3807.68   3047.29 o 
  25   9   5      564.32    -3298.84   3298.84 o 
 -32  10   5       97.06    -2246.87   3338.87 o 
 -30  10   5     1409.70     1257.79   3321.71 o 
 -28  10   5    18177.61    20885.06   1995.32 o 
 -26  10   5    41045.19    43856.91   2795.73 o 
 -24  10   5    19061.78    19238.50   1892.40 o 
 -22  10   5    16086.00    14075.83   1629.41 o 
 -20  10   5   144439.53   135018.22   6935.01 o 
 -18  10   5   117305.34   132571.25   6683.45 o 
 -16  10   5     1198.87     1417.87   1109.14 o 
 -14  10   5    36101.14    36590.30   2744.27 o 
 -12  10   5   156068.38   135246.91   6248.94 o 
 -10  10   5     5198.57     2812.88   2492.71 o 
  -8  10   5     2477.04     1658.00   2286.89 o 
  -6  10   5     6220.59     7420.97   1132.01 o 
  -4  10   5    10943.97    10451.11   1183.47 o 
  -2  10   5   115948.65   115814.04   5397.07 o 
   0  10   5   129259.23   123595.40   3884.63 o 
   2  10   5    10331.33     9524.91   1217.77 o 
   4  10   5    87139.62    91401.43   5076.90 o 
   6  10   5   169572.48   172609.05   6757.77 o 
   8  10   5    46485.25    48087.66   3270.26 o 
  10  10   5     6039.04     4745.31   1149.16 o 
  12  10   5    36852.29    40089.25   2830.03 o 
  14  10   5    19006.90    19015.52   1560.81 o 
  16  10   5     4687.40     2732.84   2732.84 o 
  18  10   5    17000.99    15459.40   1612.26 o 
  20  10   5      570.20    -1412.16   2910.07 o 
  22  10   5     7989.00     6763.49   1863.82 o 
  24  10   5    46341.03    45354.82   2790.01 o 
 -29  11   5       28.17     -840.43   2652.80 o 
 -27  11   5    12360.29    12926.67   2035.34 o 
 -25  11   5     5166.88     4768.17   3613.29 o 
 -23  11   5     5894.75     4453.73   3270.26 o 
 -21  11   5    13573.56    15196.41   1617.98 o 
 -19  11   5     1362.05     2406.96   2692.82 o 
 -17  11   5    43096.37    46401.08   3104.46 o 
 -15  11   5      178.45     2652.80   2121.09 o 
 -13  11   5    26966.53    25956.25   1955.29 o 
 -11  11   5    16834.51    18638.19   1509.35 o 
  -9  11   5    29145.77    26259.26   1909.56 o 
  -7  11   5    38634.49    34040.41   2544.17 o 
  -5  11   5     7788.73     9467.74   1160.60 o 
  -3  11   5    26320.84    26173.50   1943.86 o 
  -1  11   5    31806.15    31101.76   1966.73 o 
   1  11   5      725.93      663.20   1000.52 o 
   3  11   5    22654.39    20930.80   1595.11 o 
   5  11   5     2749.40      949.06   2384.09 o 
   7  11   5    12620.77    11485.92   1223.49 o 
   9  11   5    11488.52    12212.01   1337.83 o 
  11  11   5     2539.60     1932.43   2881.49 o 
  13  11   5    16834.19    18866.88   1629.41 o 
  15  11   5      885.40     3441.78   2629.93 o 
  17  11   5    31593.86    31885.02   2143.96 o 
  19  11   5    22209.71    21908.44   2006.75 o 
  21  11   5     1080.18     1926.71   2635.65 o 
  23  11   5    26508.05    24406.88   2446.98 o 
 -28  12   5    52811.14    53684.84   4219.32 o 
 -26  12   5     3741.62     2081.07   1738.04 o 
 -24  12   5    10395.01    11651.72   1743.76 o 
 -22  12   5    15178.72    15402.23   1858.10 o 
 -20  12   5     6460.93     5317.03   1400.72 o 
 -18  12   5     5637.06     1234.92   2801.45 o 
 -16  12   5    42516.96    42256.08   3001.55 o 
 -14  12   5    13727.18    12686.55   1406.44 o 
 -12  12   5    94657.48    99800.05   5660.06 o 
 -10  12   5   162189.66   164450.56   7135.11 o 
  -8  12   5    44157.93    45320.52   2967.24 o 
  -6  12   5    27723.76    26036.29   1686.58 o 
  -4  12   5   172953.70   167737.97   6849.25 o 
  -2  12   5    76552.74    69452.97   4648.11 o 
   0  12   5      428.24    -1202.86   1611.01 o 
   2  12   5     4696.86     1486.48   2498.43 o 
   4  12   5     2480.73     4825.35    971.93 o 
   6  12   5     4650.08     1577.96   2669.95 o 
   8  12   5    21006.55    20753.56   1583.67 o 
  10  12   5    33880.70    37745.18   2452.69 o 
  12  12   5      215.98    -3081.59   3081.59 o 
  14  12   5    63383.51    61946.24   3979.20 o 
  16  12   5    92504.23    88245.52   5694.37 o 
  18  12   5    10589.91     8815.98   1709.45 o 
  20  12   5    31004.03    31627.74   2498.43 o 
 -25  13   5     1807.19     3338.87   1503.63 o 
 -23  13   5    28590.87    31679.20   2281.18 o 
 -21  13   5    26254.86    31490.53   2229.72 o 
 -19  13   5      904.30    -1023.39   2944.38 o 
 -17  13   5    37267.38    42999.32   3384.60 o 
 -15  13   5    29703.25    30124.11   1961.01 o 
 -13  13   5     2556.55     2938.66   2555.60 o 
 -11  13   5    12731.82    13041.01   1515.07 o 
  -9  13   5     1267.27     1091.99   2641.36 o 
  -7  13   5     3753.38     3418.91   1126.30 o 
  -5  13   5      603.59    -2738.56   2738.56 o 
  -3  13   5    19328.04    19009.81   1720.89 o 
  -1  13   5     4243.15     5402.79   1143.45 o 
   1  13   5    23972.32    21645.45   1686.58 o 
   3  13   5    54020.27    52895.86   3796.24 o 
   5  13   5     8346.85    10279.59   1337.83 o 
   7  13   5    10283.73    10857.03   1435.03 o 
   9  13   5    44933.60    45623.54   2984.40 o 
  11  13   5     7880.27     9685.00   1486.48 o 
  13  13   5     7116.36     8015.56   1457.89 o 
  15  13   5     3832.39     1778.06   3007.27 o 
  17  13   5       74.92    -1515.07   3253.11 o 
 -22  14   5     5537.71     6591.97   1658.00 o 
 -20  14   5    45398.55    40255.05   2881.49 o 
 -18  14   5    38570.68    36899.04   2487.00 o 
 -16  14   5      284.01    -1692.30   3110.18 o 
 -14  14   5    20569.78    19347.12   1875.25 o 
 -12  14   5    20744.05    24412.60   1903.84 o 
 -10  14   5     7009.71     8118.47   1412.16 o 
  -8  14   5      738.46        0.00   2858.62 o 
  -6  14   5       25.51    -2304.05   2304.05 o 
  -4  14   5     2441.12     4482.31   1126.30 o 
  -2  14   5    27100.15    27625.68   2018.18 o 
   0  14   5    33935.09    36865.89   1820.14 o 
   2  14   5     1871.01     1469.33   2864.33 o 
   4  14   5    28172.29    31965.06   2041.05 o 
   6  14   5    70680.47    64381.79   4568.07 o 
   8  14   5    23158.94    23217.69   1835.23 o 
  10  14   5     2041.73     3447.49   1452.18 o 
  12  14   5    23083.03    28100.21   2029.62 o 
  14  14   5    10561.99     9736.45   1846.67 o 
 -19  15   5      340.48        0.00   2692.82 o 
 -17  15   5     5607.72     4448.01   3275.98 o 
 -15  15   5    12806.14    11680.31   1909.56 o 
 -13  15   5    13739.05    15756.70   1715.17 o 
 -11  15   5     1790.51     1983.88   2561.32 o 
  -9  15   5     6270.62     8410.05   1435.03 o 
  -7  15   5    30702.27    32348.12   2086.79 o 
  -5  15   5    15426.70    12812.32   1840.95 o 
  -3  15   5       41.91     2452.69   2635.65 o 
  -1  15   5     5086.79     4985.43   1412.16 o 
   1  15   5    12165.34    14127.29   1577.96 o 
   3  15   5     7663.36     8009.85   1503.63 o 
   5  15   5     1200.54    -1326.40   2744.27 o 
   7  15   5       61.98     3081.59   2721.40 o 
   9  15   5     6209.20     4968.28   3516.10 o 
  11  15   5    16129.92    14699.01   1955.29 o 
 -12  16   5    11256.57    10416.80   1875.25 o 
 -10  16   5     4090.84     2807.16   2898.64 o 
  -8  16   5     1132.25    -3178.78   3178.78 o 
  -6  16   5       12.76    -3110.18   3110.18 o 
  -4  16   5     1160.33    -2527.02   2527.02 o 
  -2  16   5     5953.73     9084.69   1486.48 o 
   0  16   5     6189.39     7741.60   1019.77 o 
   2  16   5      158.53     -606.03   1457.89 o 
   4  16   5     7697.70     9324.81   1635.13 o 
 -40   0   6     2227.73     -445.94   3710.49 o 
 -38   0   6     5550.60    -3864.85   3864.85 o 
 -36   0   6      287.89     1966.73   3327.43 o 
 -34   0   6    52268.80    53604.79   3087.31 o 
 -32   0   6   123829.34   119135.74   7541.03 o 
 -30   0   6    35599.39    33274.31   2172.55 o 
 -28   0   6    44905.99    43994.12   2675.67 o 
 -26   0   6   351773.66   332765.94  10502.56 o 
 -24   0   6    82415.09    85444.08   5311.31 o 
 -22   0   6     5191.89     6317.54   1194.90 o 
 -20   0   6    71738.13    61849.05   3756.22 o 
 -18   0   6     8885.61     8284.27   1023.38 o 
 -16   0   6     7656.45     6797.79    966.21 o 
 -14   0   6    50705.81    49534.12   3270.26 o 
 -12   0   6   100233.70   101406.59   4030.65 o 
 -10   0   6      822.58     3001.55    651.76 o 
  -8   0   6   510509.88   486045.03   7455.27 o 
  -6   0   6   682199.56   686685.63   8558.70 o 
  -4   0   6    10802.24    10719.82    783.26 o 
  -2   0   6   305323.41   317786.81   5963.08 o 
   0   0   6   218147.72   213334.45   8424.35 o 
   2   0   6    15653.09    15402.23   1183.47 o 
   4   0   6     2199.08     2075.36    777.54 o 
   6   0   6   215187.80   235481.48   6277.52 o 
   8   0   6     1418.24    -1755.19   1938.14 o 
  10   0   6    23992.44    26264.97   1983.88 o 
  12   0   6    75518.28    80269.98   4951.13 o 
  14   0   6    24248.69    22308.65   1663.72 o 
  16   0   6    35928.89    38328.34   2012.47 o 
  18   0   6   182993.11   183866.28   8558.70 o 
  20   0   6   122482.21   118821.29   7100.81 o 
  22   0   6     3452.75    -1435.03   3075.87 o 
  24   0   6    73499.64    70207.65   4882.52 o 
  26   0   6    40975.95    42273.24   2915.79 o 
  28   0   6      489.10    -3310.28   3310.28 o 
  30   0   6     2001.12     1749.47   3510.38 o 
 -39   1   6    18592.30    20993.69   2098.23 o 
 -37   1   6     4725.33     2029.62   3567.55 o 
 -35   1   6     4045.51        0.00   3510.38 o 
 -33   1   6     9667.47     9124.71   1560.81 o 
 -31   1   6      769.78    -2738.56   2738.56 o 
 -29   1   6    21573.07    20513.44   1846.67 o 
 -27   1   6      144.83    -2132.53   2875.77 o 
 -25   1   6    29741.84    32308.09   2629.93 o 
 -23   1   6    21494.16    21948.46   1646.56 o 
 -21   1   6     2786.19     2189.70   2629.93 o 
 -19   1   6    99508.52    91269.94   4973.99 o 
 -17   1   6    19855.34    20976.54   1297.81 o 
 -15   1   6    37758.85    39323.14   2744.27 o 
 -13   1   6    69894.48    70504.95   3613.29 o 
 -11   1   6      262.99      405.92   1480.76 o 
  -9   1   6   130701.08   132479.77   4339.38 o 
  -7   1   6    43384.38    52003.97   2738.56 o 
  -5   1   6    81557.76    81933.70   3247.39 o 
  -3   1   6    33826.16    35155.28   2338.35 o 
  -1   1   6    27831.26    29518.08   1983.88 o 
   1   1   6   195789.33   196232.66   4996.86 o 
   3   1   6     2013.95     1880.97    697.50 o 
   5   1   6    91429.13    90429.51   3916.31 o 
   7   1   6    40390.74    41741.54   2709.97 o 
   9   1   6    17101.54    16831.54   1269.23 o 
  11   1   6    62434.86    61620.36   4087.82 o 
  13   1   6    18560.85    18272.28   1492.20 o 
  15   1   6     8016.88     8827.41   1377.85 o 
  17   1   6    29902.70    29986.90   1932.43 o 
  19   1   6     1046.75    -3138.76   3373.17 o 
  21   1   6    19938.60    16825.82   1892.40 o 
  23   1   6     2596.02     3287.41   1492.20 o 
  25   1   6     8272.13     8701.63   1675.15 o 
  27   1   6     8862.35     4945.41   3773.38 o 
  29   1   6     2472.81     4104.97   1577.96 o 
 -38   2   6     1695.17     2910.07   3241.67 o 
 -36   2   6    43829.18    42730.61   2864.33 o 
 -34   2   6    41997.00    40123.55   2761.42 o 
 -32   2   6     4967.39      703.22   3035.85 o 
 -30   2   6      192.18    -3058.72   3058.72 o 
 -28   2   6     1541.55     1269.23   2870.05 o 
 -26   2   6    33031.65    33137.09   2304.05 o 
 -24   2   6    50960.76    50140.15   2984.40 o 
 -22   2   6    83167.03    79160.84   5425.66 o 
 -20   2   6     2402.58     2258.31   2344.07 o 
 -18   2   6   135346.36   129598.27   6083.14 o 
 -16   2   6   262169.38   247481.97   7638.23 o 
 -14   2   6    80689.44    81659.27   4350.82 o 
 -12   2   6    30101.20    27499.90   1795.21 o 
 -10   2   6   282729.19   295135.09   7037.92 o 
  -8   2   6    86787.75    88914.44   3962.04 o 
  -6   2   6     4780.97     5608.61    777.54 o 
  -4   2   6     6754.66     7266.61    794.70 o 
  -2   2   6      520.76     1274.94   1246.36 o 
   0   2   6    58262.56    56133.61   2111.71 o 
   2   2   6   347683.00   353971.19   6820.66 o 
   4   2   6   188261.81   192750.84   5374.20 o 
   6   2   6    79879.14    83677.45   3876.29 o 
   8   2   6   314791.69   323938.53   7541.03 o 
  10   2   6   194646.41   192705.13   6517.65 o 
  12   2   6    14701.23    15482.27   1292.10 o 
  14   2   6    26634.01    28803.43   1835.23 o 
  16   2   6    71029.99    66805.88   4076.39 o 
  18   2   6    19689.76    20021.76   1766.63 o 
  20   2   6     5702.11      325.88   3344.58 o 
  22   2   6     3574.56    -2126.81   3241.67 o 
  24   2   6      835.31     1555.09   3396.04 o 
  26   2   6    23144.24    24635.56   2309.76 o 
  28   2   6    45114.13    43571.04   3436.06 o 
  30   2   6     6829.96     9153.29   1846.67 o 
 -39   3   6      442.73    -2155.40   2824.31 o 
 -37   3   6     2890.48     1635.13   2772.86 o 
 -35   3   6    11000.93    10862.75   1755.19 o 
 -33   3   6     3185.54     4825.35   1429.31 o 
 -31   3   6     5159.55     3767.66   1509.35 o 
 -29   3   6    26442.55    29432.33   2275.46 o 
 -27   3   6    16230.86    16094.02   1755.19 o 
 -25   3   6      512.03      297.30   2887.20 o 
 -23   3   6    33339.30    31993.64   2121.09 o 
 -21   3   6    15807.94    16374.16   1675.15 o 
 -19   3   6      891.62    -1972.45   2544.17 o 
 -17   3   6     1168.63     2812.88   2224.00 o 
 -15   3   6     6914.93     7169.41   1160.60 o 
 -13   3   6     1977.51     5008.30   1132.01 o 
 -11   3   6    25065.27    19221.34   1549.37 o 
  -9   3   6    43899.55    43565.33   3127.33 o 
  -7   3   6     1657.31    -1057.69   2161.11 o 
  -5   3   6   117082.73   110062.50   4739.59 o 
  -3   3   6    93938.53    90372.33   3790.53 o 
  -1   3   6      453.34      634.61   1406.44 o 
   1   3   6    14208.84    14567.51    971.93 o 
   3   3   6    62308.37    66977.41   3321.71 o 
   5   3   6     9091.17    10142.37    909.04 o 
   7   3   6     2779.48     4064.95    806.13 o 
   9   3   6      505.67      360.19    834.72 o 
  11   3   6     8999.48     8427.20   1172.03 o 
  13   3   6    17278.81    18203.68   1412.16 o 
  15   3   6    15984.78    12732.28   1595.11 o 
  17   3   6     6328.79     3790.53   2841.47 o 
  19   3   6     3536.22     4779.61   1183.47 o 
  21   3   6    26105.64    25836.18   2132.53 o 
  23   3   6    10812.73     8501.53   1749.47 o 
  25   3   6      318.11    -3464.64   3464.64 o 
  27   3   6     3081.50     2172.55   3659.03 o 
  29   3   6     3009.49     2715.69   3516.10 o 
 -38   4   6      134.10    -1274.94   3041.57 o 
 -36   4   6     7038.47     7683.96   1818.08 o 
 -34   4   6    25114.20    24178.19   2121.09 o 
 -32   4   6    17449.92    17477.59   1840.95 o 
 -28   4   6     8394.68     5888.75   1537.94 o 
 -26   4   6    63120.44    63364.12   4642.39 o 
 -24   4   6    51868.49    56646.36   3750.51 o 
 -22   4   6    18532.06    18803.99   1680.87 o 
 -20   4   6     3846.11    -1051.97   3436.06 o 
 -18   4   6    68447.96    62638.02   4173.58 o 
 -16   4   6   131894.80   126419.49   6025.97 o 
 -14   4   6    53856.75    56743.56   3647.60 o 
 -12   4   6       68.75     1772.34   2435.54 o 
 -10   4   6    33877.50    33777.43   2241.16 o 
  -8   4   6    92175.24   100200.26   4825.35 o 
  -6   4   6    88227.81    82493.98   4476.59 o 
  -4   4   6     4127.63     4831.06    971.93 o 
  -2   4   6    47542.77    43976.97   2875.77 o 
   0   4   6    78628.39    75229.72   2589.77 o 
   2   4   6    91289.27    86690.44   3859.13 o 
   4   4   6    27321.03    26465.08   1749.47 o 
   6   4   6    10536.82     9759.32    971.93 o 
   8   4   6   145162.66   147910.58   5540.00 o 
  10   4   6   103442.01    95020.45   4842.50 o 
  12   4   6     9283.64     8593.00   1223.49 o 
  14   4   6     5710.73     4185.02   3007.27 o 
  16   4   6    36327.79    36115.77   2504.15 o 
  18   4   6    36643.18    37264.94   2972.96 o 
  20   4   6    18560.75    18157.94   1743.76 o 
  22   4   6       34.81     -348.75   2658.51 o 
  24   4   6    13344.16    16305.55   1806.65 o 
  26   4   6    21607.34    21005.12   2252.59 o 
  28   4   6    13434.19     4545.20   5311.31 o 
 -37   5   6     8850.76     6997.90   1795.21 o 
 -35   5   6    12217.64    11485.92   2143.96 o 
 -33   5   6     1110.91     3441.78   2567.04 o 
 -31   5   6    16551.79    18535.28   1772.34 o 
 -29   5   6    75115.13    83443.04   5139.79 o 
 -27   5   6    29610.08    30632.95   1915.27 o 
 -25   5   6      816.46     -308.73   3138.76 o 
 -23   5   6    44419.10    50969.15   4179.30 o 
 -21   5   6    74946.81    65399.45   4762.46 o 
 -19   5   6     9468.26    10348.20   1406.44 o 
 -17   5   6      565.19     1623.69   1212.05 o 
 -15   5   6     4525.58     5208.40   1160.60 o 
 -13   5   6    27355.76    25161.55   1577.96 o 
 -11   5   6    86970.88    99417.01   4813.91 o 
  -9   5   6    67559.33    69018.46   3950.61 o 
  -7   5   6     2490.76     3967.76    851.87 o 
  -5   5   6   124254.77   129478.22   4859.65 o 
  -3   5   6   106031.61   108107.19   4173.58 o 
  -1   5   6    25092.05    30169.85   2166.83 o 
   1   5   6    39035.95    37876.68   2406.96 o 
   3   5   6    80351.38    80401.48   3773.38 o 
   5   5   6    36582.94    36493.11   2681.38 o 
   7   5   6     5607.24     7260.89    943.34 o 
   9   5   6    10213.97     9422.00   1137.73 o 
  11   5   6      217.13    -1023.39   1749.47 o 
  13   5   6    18988.62    19735.89   1492.20 o 
  15   5   6    48137.44    53999.28   4002.06 o 
  17   5   6    10048.66     9010.36   1475.05 o 
  19   5   6     5994.40     4682.42   1435.03 o 
  21   5   6    43373.29    46904.20   3721.92 o 
  23   5   6    14388.08    14458.89   1898.12 o 
  25   5   6      896.38     3195.93   2990.11 o 
  27   5   6     2397.72      874.74   3584.71 o 
 -36   6   6      671.99     1269.23   3207.37 o 
 -34   6   6     9602.47     8998.93   1778.06 o 
 -32   6   6    37293.94    36979.07   2647.08 o 
 -30   6   6    14204.08    12366.38   1852.38 o 
 -28   6   6    16073.04    16168.34   1829.52 o 
 -26   6   6   109118.75   101109.31   6677.73 o 
 -24   6   6    30370.24    34726.48   2098.23 o 
 -22   6   6     8332.13     9513.48   1583.67 o 
 -20   6   6    41030.36    41461.39   2755.71 o 
 -18   6   6     3691.34     3075.87   1189.18 o 
 -16   6   6     6230.19     7866.92   1303.53 o 
 -14   6   6    19260.71    19352.84   1417.87 o 
 -12   6   6    22594.38    21731.21   1440.74 o 
 -10   6   6      200.11      182.95   1989.60 o 
  -8   6   6   109822.18   117129.00   4911.10 o 
  -6   6   6   122301.72   117037.52   4630.96 o 
  -4   6   6      343.63      880.45   1480.76 o 
  -2   6   6    77180.66    75496.09   3659.03 o 
   0   6   6    98798.38    96191.52   3007.56 o 
   2   6   6    19141.34    19021.24   1234.92 o 
   4   6   6     3759.70     2732.84    857.59 o 
   6   6   6    47628.89    43691.11   2921.51 o 
   8   6   6     1283.40      383.05   1920.99 o 
  10   6   6     1141.92      211.54   2412.67 o 
  12   6   6    20842.76    20290.47   1520.78 o 
  14   6   6     8450.09    11062.85   1332.12 o 
  16   6   6    14232.90    14618.97   1503.63 o 
  18   6   6    65588.52    59619.32   4133.56 o 
  20   6   6    28998.78    27242.63   2401.24 o 
  22   6   6     5605.90     5705.80   1497.92 o 
  24   6   6    22143.46    22365.82   2092.51 o 
  26   6   6    10167.94    10188.11   1852.38 o 
  28   6   6       72.42      463.10   3201.65 o 
 -35   7   6       61.87     2138.25   2938.66 o 
 -33   7   6    15040.15    14030.10   2269.74 o 
 -31   7   6     8126.17     9993.73   1760.91 o 
 -29   7   6     1312.31    -2252.59   2910.07 o 
 -27   7   6     4400.10     3967.76   3035.85 o 
 -25   7   6    20420.87    21113.75   1978.16 o 
 -23   7   6     1258.89    -2178.27   3047.29 o 
 -21   7   6   105798.33   110388.37   6391.87 o 
 -19   7   6   222287.95   235378.58   8638.74 o 
 -17   7   6    25825.52    26001.98   1995.32 o 
 -15   7   6    95190.15    92910.78   5317.03 o 
 -13   7   6   219022.56   220994.00   7460.99 o 
 -11   7   6    57311.56    59362.05   3624.73 o 
  -9   7   6    16595.81    15419.38   1252.07 o 
  -7   7   6    31640.61    31724.94   1938.14 o 
  -5   7   6     3571.18     3024.42    914.76 o 
  -3   7   6    21422.70    21856.99   1229.21 o 
  -1   7   6    58234.97    55994.60   3470.36 o 
   1   7   6    36418.59    34852.27   2406.96 o 
   3   7   6     8810.50     8112.76   1051.97 o 
   5   7   6   218383.48   213029.89   6614.84 o 
   7   7   6   187235.50   176971.30   6266.09 o 
   9   7   6       26.25    -1034.82   1852.38 o 
  11   7   6   109249.94   100594.76   5488.55 o 
  13   7   6    72570.16    69681.66   4162.15 o 
  15   7   6     5944.99     6626.28   1314.96 o 
  17   7   6     9745.86    10445.39   1412.16 o 
  19   7   6     1616.68    -2932.94   2932.94 o 
  21   7   6      334.54    -2075.36   2812.88 o 
  23   7   6     8756.32    10273.87   1783.78 o 
  25   7   6    20795.29    21411.04   2143.96 o 
  27   7   6     3208.67     1778.06   3556.12 o 
 -34   8   6     4019.05     4590.94   1812.36 o 
 -32   8   6     4109.76     2938.66   3727.64 o 
 -30   8   6     2826.13     3636.16   1692.30 o 
 -28   8   6     3287.10    -1903.84   3641.88 o 
 -26   8   6     5264.91     4659.55   1560.81 o 
 -24   8   6     1962.33     1978.16   2904.36 o 
 -22   8   6    46665.64    44045.58   2927.22 o 
 -20   8   6    12005.92    13149.64   1572.24 o 
 -18   8   6    48052.41    48516.46   3424.62 o 
 -16   8   6    77307.03    83271.52   5116.93 o 
 -14   8   6     5707.20     3641.88   2938.66 o 
 -12   8   6    32767.20    33588.75   2189.70 o 
 -10   8   6    59543.36    60991.46   4270.77 o 
  -8   8   6     3245.11     3716.20   1006.23 o 
  -6   8   6    25880.65    26379.32   1715.17 o 
  -4   8   6     2203.42     2441.26   1778.06 o 
  -2   8   6    27738.05    28351.77   1583.67 o 
   0   8   6     5954.03     5928.17   1895.26 o 
   2   8   6    50759.20    48779.45   3190.22 o 
   4   8   6   120302.24   111800.54   5116.93 o 
   6   8   6     1515.16     1452.18   1017.67 o 
   8   8   6    73970.98    72563.15   4379.40 o 
  10   8   6    42247.08    45103.27   2887.20 o 
  12   8   6     4574.90     2469.85   2389.80 o 
  14   8   6    35324.91    34183.35   2567.04 o 
  16   8   6     5532.04     4339.38   3053.00 o 
  18   8   6    10491.89    13435.50   1486.48 o 
  20   8   6     2041.34     -337.32   3121.61 o 
  22   8   6     8633.37     7718.27   1766.63 o 
  24   8   6    10220.49    12903.80   1886.69 o 
  26   8   6      625.52        0.00   3853.42 o 
 -33   9   6     4220.46     1806.65   2852.90 o 
 -31   9   6    17429.10    17620.52   2218.29 o 
 -29   9   6    75453.20    79978.39   5923.06 o 
 -27   9   6    30769.99    33028.46   2149.68 o 
 -25   9   6    12369.13    12160.56   1703.74 o 
 -23   9   6    80133.45    78514.79   5328.46 o 
 -21   9   6    37134.89    43839.76   3504.67 o 
 -19   9   6     1255.63     1692.30   2401.24 o 
 -17   9   6      435.10     3161.63   2418.39 o 
 -15   9   6      393.62     -983.36   2584.19 o 
 -13   9   6     1233.59     -234.41   2515.58 o 
 -11   9   6   134116.89   138477.16   5900.19 o 
  -9   9   6   115684.23   119953.30   5597.17 o 
  -7   9   6      893.19     -588.88   2189.70 o 
  -5   9   6   188697.69   186141.73   6494.78 o 
  -3   9   6   233323.47   246172.70   7363.80 o 
  -1   9   6    14236.93    14859.09   1286.38 o 
   1   9   6    45738.24    47315.84   3075.87 o 
   3   9   6    93380.37    88925.87   4962.56 o 
   5   9   6    10768.47    10639.77   1223.49 o 
   7   9   6      474.87     -903.32   2224.00 o 
   9   9   6      486.59     1183.47   1823.80 o 
  11   9   6      372.43    -2389.80   2389.80 o 
  13   9   6    23731.70    23669.35   1846.67 o 
  15   9   6    91217.23    83500.22   5837.30 o 
  17   9   6    28134.45    25841.90   1880.97 o 
  19   9   6    11648.34    13481.24   1698.02 o 
  21   9   6    76884.94    72694.65   5625.76 o 
  23   9   6    37064.82    37076.27   2841.47 o 
 -32  10   6     2136.44    -2744.27   3367.45 o 
 -30  10   6     2085.05     2023.90   1572.24 o 
 -28  10   6     1746.87     2795.73   2612.78 o 
 -26  10   6    11901.99     9507.76   1766.63 o 
 -24  10   6        0.10      314.45   1303.53 o 
 -22  10   6     8920.37     7672.53   1492.20 o 
 -20  10   6     4587.51      920.47   3127.33 o 
 -18  10   6     5305.24     4888.24   1194.90 o 
 -16  10   6    17141.95    19221.34   1577.96 o 
 -14  10   6      303.54     1515.07   2384.09 o 
 -12  10   6    32976.60    32896.97   2023.90 o 
 -10  10   6    11423.30    13498.39   1383.57 o 
  -8  10   6     2434.00     2178.27   2178.27 o 
  -6  10   6    19309.52    19804.50   1412.16 o 
  -4  10   6     1784.01     1149.16   1137.73 o 
  -2  10   6    12034.85    13281.14   1240.64 o 
   0  10   6     4208.39     5112.63   1483.62 o 
   2  10   6     6320.24     6780.64   1109.14 o 
   4  10   6    11707.17     8398.62   1280.66 o 
   6  10   6      167.21    -2378.37   2378.37 o 
   8  10   6    10547.44    11291.54   1212.05 o 
  10  10   6     6986.41     5762.97   1297.81 o 
  12  10   6     2671.82     1395.01   2538.45 o 
  14  10   6    17243.82    17506.18   1732.32 o 
  16  10   6      402.40     2709.97   1234.92 o 
  18  10   6     5045.01     4127.84   1669.43 o 
  20  10   6    10130.87    13721.36   1732.32 o 
  22  10   6      249.55     2601.34   1377.85 o 
 -29  11   6    21382.89    22817.48   2286.89 o 
 -27  11   6    13609.83    13000.99   1949.58 o 
 -25  11   6     2352.97     1126.30   3241.67 o 
 -23  11   6     6678.28     4230.75   3556.12 o 
 -21  11   6    49350.65    52409.89   3659.03 o 
 -19  11   6    47304.02    48590.79   2904.36 o 
 -17  11   6     2455.03     1680.87   1303.53 o 
 -15  11   6    41932.55    41558.58   2984.40 o 
 -13  11   6    67512.62    62660.89   4310.79 o 
 -11  11   6    58171.14    57624.01   4167.86 o 
  -9  11   6     6371.91     6832.10   1212.05 o 
  -7  11   6    14253.99    13121.05   1343.55 o 
  -5  11   6    46429.23    46681.23   3338.87 o 
  -3  11   6    47037.35    43508.16   3190.22 o 
  -1  11   6    30264.75    27099.69   1978.16 o 
   1  11   6      729.82    -2212.57   2212.57 o 
   3  11   6    35203.51    34589.27   2589.91 o 
   5  11   6    67975.56    71882.80   4362.25 o 
   7  11   6    34266.32    42027.39   3041.57 o 
   9  11   6      949.20    -2852.90   2852.90 o 
  11  11   6    25777.47    25161.55   1755.19 o 
  13  11   6    44469.21    46383.93   2847.18 o 
  15  11   6    14860.11    13652.76   1652.28 o 
  17  11   6       86.40    -1766.63   3024.42 o 
  19  11   6     4453.01     6466.19   1566.52 o 
  21  11   6    14024.08    12480.72   2046.77 o 
 -28  12   6       23.99     -857.59   3104.46 o 
 -26  12   6     3363.07    -1217.77   3367.45 o 
 -24  12   6     4295.76     4762.46   1635.13 o 
 -22  12   6     1591.02      720.37   2961.53 o 
 -20  12   6      217.34     1698.02   2972.96 o 
 -18  12   6    14667.83    16311.27   1606.54 o 
 -16  12   6     5521.57     3636.16   3053.00 o 
 -14  12   6     3754.60     2984.40   1286.38 o 
 -12  12   6      342.34      548.85   2058.20 o 
 -10  12   6     4420.88     6677.73   1194.90 o 
  -8  12   6    10156.10    10039.46   1383.57 o 
  -6  12   6     6199.41     5031.17   1234.92 o 
  -4  12   6     3709.16     3012.98   1234.92 o 
  -2  12   6      294.98     1023.39   1086.27 o 
   0  12   6     3790.28     1888.85   1726.97 o 
   2  12   6     8006.17     9267.64   1257.79 o 
   4  12   6     8036.25     7941.24   1400.72 o 
   6  12   6     3289.80     2790.01   2790.01 o 
   8  12   6    13855.25    14864.81   1452.18 o 
  10  12   6     6400.14     6820.66   1440.74 o 
  12  12   6       34.59     -966.21   3012.98 o 
  14  12   6     4155.32     5214.12   1515.07 o 
  16  12   6     4064.79     -365.90   3190.22 o 
  18  12   6     1492.69    -2704.25   3253.11 o 
 -25  13   6     2930.93     1646.56   3150.20 o 
 -23  13   6     3472.58     4676.70   1709.45 o 
 -21  13   6    36051.71    44279.98   3413.19 o 
 -19  13   6    43169.44    42427.60   2624.21 o 
 -17  13   6     4801.97      331.60   3270.26 o 
 -15  13   6    24945.90    27505.62   2132.53 o 
 -13  13   6    68117.52    67280.42   4773.89 o 
 -11  13   6    29077.98    31845.00   2332.63 o 
  -9  13   6      555.18     2258.31   1738.04 o 
  -7  13   6     6861.98     2475.56   2818.60 o 
  -5  13   6    16133.65    15642.36   1497.92 o 
  -3  13   6    24103.05    22794.62   1732.32 o 
  -1  13   6    22044.02    24401.16   1789.49 o 
   1  13   6     2142.09     -280.14   2355.50 o 
   3  13   6    17568.34    18089.33   1646.56 o 
   5  13   6    76433.34    66657.24   4619.53 o 
   7  13   6    51235.28    51272.16   3870.57 o 
   9  13   6      215.52     -646.05   2681.38 o 
  11  13   6    33039.29    36115.77   2732.84 o 
  13  13   6    34408.46    36819.00   2652.80 o 
  15  13   6     9990.29    10959.94   1898.12 o 
 -22  14   6     2545.37     2412.67   3264.54 o 
 -20  14   6     8977.41     6957.88   1755.19 o 
 -18  14   6     2998.73     4356.53   1492.20 o 
 -16  14   6      332.66    -3350.30   3350.30 o 
 -14  14   6     2856.99     3824.83   1326.40 o 
 -12  14   6     7537.50    10199.55   1612.26 o 
 -10  14   6     1007.89      623.18   2772.86 o 
  -8  14   6    39829.93    36287.29   2681.38 o 
  -6  14   6    49246.97    48625.09   3356.02 o 
  -4  14   6     1770.70      285.86   2698.53 o 
  -2  14   6    30287.84    28266.01   2201.14 o 
   0  14   6    50567.66    47855.45   2349.78 o 
   2  14   6     7771.86     8072.74   1446.46 o 
   4  14   6     1693.90     3784.81   2675.67 o 
   6  14   6     8078.13     8227.10   1566.52 o 
   8  14   6      304.14     -337.32   2721.40 o 
  10  14   6      641.39     1057.69   3053.00 o 
  12  14   6    11258.28    11274.39   1840.95 o 
 -17  15   6       52.93    -3155.91   3155.91 o 
 -15  15   6      861.44     1091.99   3167.35 o 
 -13  15   6      310.83     -348.75   2412.67 o 
 -11  15   6    20730.68    18929.77   1938.14 o 
  -9  15   6    33228.95    34560.69   2366.94 o 
  -7  15   6      434.02     2578.47   2664.23 o 
  -5  15   6    40939.53    47052.85   3413.19 o 
  -3  15   6    65608.61    56583.48   3853.42 o 
  -1  15   6     6908.33     6986.46   1452.18 o 
   1  15   6    19802.59    18752.53   1892.40 o 
   3  15   6    22520.73    21348.16   1938.14 o 
   5  15   6     1800.58     1389.29   2898.64 o 
   7  15   6      161.49      714.65   2675.67 o 
  -8  16   6     4651.83     2469.85   2887.20 o 
  -6  16   6      574.28    -3247.39   3247.39 o 
  -4  16   6       91.63        0.00   2527.02 o 
  -2  16   6      222.99    -1720.89   3281.69 o 
   0  16   6     3071.76     5142.99   1249.22 o 
 -39   1   7       66.02    -1755.19   3087.31 o 
 -37   1   7    22999.36    23446.38   2126.81 o 
 -35   1   7    62893.01    60739.90   4836.78 o 
 -33   1   7    25214.45    26819.55   2178.27 o 
 -31   1   7      834.45      348.75   2898.64 o 
 -29   1   7    29980.78    30146.98   2052.49 o 
 -27   1   7     1755.00     2875.77   3281.69 o 
 -25   1   7    47434.46    52021.13   3733.35 o 
 -23   1   7    13071.45    12486.44   1549.37 o 
 -21   1   7     2331.46     -491.68   2652.80 o 
 -19   1   7    61886.11    59825.15   3813.40 o 
 -17   1   7   181005.14   175473.39   6306.11 o 
 -15   1   7   101912.09    98410.77   4813.91 o 
 -13   1   7    22099.66    22085.68   1663.72 o 
 -11   1   7   178084.05   178777.94   5517.13 o 
  -9   1   7   198439.91   200086.06   5568.59 o 
  -7   1   7    37615.26    35606.94   2252.59 o 
  -5   1   7    21372.15    20770.71   1526.50 o 
  -3   1   7   109088.70   112183.59   3979.20 o 
  -1   1   7    53286.32    52066.86   3053.00 o 
   1   1   7    76028.91    70950.89   3424.62 o 
   3   1   7     2180.15     1429.31   1669.43 o 
   5   1   7     4429.35     5397.07    851.87 o 
   7   1   7   104608.09   102264.18   4642.39 o 
   9   1   7   173935.39   177257.16   6380.43 o 
  11   1   7    43109.02    43759.72   2984.40 o 
  13   1   7    31115.56    34932.30   2727.12 o 
  15   1   7    81599.41    82236.70   5019.73 o 
  17   1   7    58717.09    60059.55   4070.67 o 
  19   1   7     5284.57     5677.21   1440.74 o 
  21   1   7     6442.75     7032.20   1629.41 o 
  23   1   7     7054.74     1783.78   1840.95 o 
  25   1   7     9993.32     8284.27   2109.66 o 
  27   1   7    10091.89     9747.88   2001.03 o 
 -38   2   7      963.33        0.00   1692.30 o 
 -36   2   7      502.18     2435.54   3304.56 o 
 -34   2   7     7559.12    11057.13   1675.15 o 
 -32   2   7       51.96     3304.56   2910.07 o 
 -30   2   7    16943.04    14693.29   1640.85 o 
 -28   2   7    51511.82    46801.28   3195.93 o 
 -26   2   7      424.95        0.00   3161.63 o 
 -24   2   7    22000.49    19558.66   1846.67 o 
 -22   2   7    67802.47    69367.21   4573.79 o 
 -20   2   7      206.91     2458.41   1166.32 o 
 -18   2   7    33458.16    31136.06   2023.90 o 
 -16   2   7     6203.87     2995.83   2235.44 o 
 -14   2   7    15853.90    17088.82   1303.53 o 
 -12   2   7      568.99     1755.19   1915.27 o 
 -10   2   7    48948.79    47716.04   2778.58 o 
  -8   2   7    16966.86    15625.20   1206.34 o 
  -6   2   7     2700.44      520.27   1743.76 o 
  -4   2   7   103699.43   107312.50   4013.50 o 
  -2   2   7    94853.13   101332.27   3933.46 o 
   0   2   7    48622.79    52490.98   2135.49 o 
   2   2   7    56260.07    55657.28   3293.13 o 
   4   2   7    23469.51    23989.52   1709.45 o 
   6   2   7       69.55     -331.60   1892.40 o 
   8   2   7    17076.73    15648.07   1206.34 o 
  10   2   7      810.73    -2258.31   2366.94 o 
  12   2   7     7082.22     7346.65   1377.85 o 
  14   2   7     4609.66     5002.58   1274.94 o 
  16   2   7    25369.95    26996.78   2132.53 o 
  18   2   7     7343.11     3436.06   3144.48 o 
  20   2   7     9188.23     4773.89   1675.15 o 
  22   2   7    39212.93    36807.56   2715.69 o 
  24   2   7      258.78     2075.36   3190.22 o 
  26   2   7    13749.13    10897.05   2092.51 o 
  28   2   7    10070.50     5082.62   4648.11 o 
 -39   3   7     3840.96     7758.29   1686.58 o 
 -37   3   7      316.15    -1692.30   3327.43 o 
 -35   3   7     3817.54    -2406.96   3676.18 o 
 -33   3   7    24872.14    24189.62   2189.70 o 
 -31   3   7    34271.84    32571.09   2515.58 o 
 -29   3   7     5471.60     4522.33   1480.76 o 
 -27   3   7   119175.94   115265.16   7003.61 o 
 -25   3   7   144598.20   154251.02   7678.25 o 
 -23   3   7    10968.00    12343.51   1663.72 o 
 -21   3   7    74504.14    72111.48   4688.13 o 
 -19   3   7   119687.75   122102.99   6500.50 o 
 -17   3   7     7244.03     5111.21   1480.76 o 
 -15   3   7     4181.98     2647.08   2692.82 o 
 -13   3   7     2027.21     -891.89   2509.87 o 
 -11   3   7      589.12     -400.21   2218.29 o 
  -9   3   7    52899.46    56286.18   3338.87 o 
  -7   3   7   196145.77   189863.66   6203.20 o 
  -5   3   7    82423.57    85226.83   3962.04 o 
  -3   3   7    79233.81    78160.33   3510.38 o 
  -1   3   7   520090.94   525591.13   8896.02 o 
   1   3   7   255797.55   253936.73   6306.11 o 
   3   3   7    20249.07    22280.06   1583.67 o 
   5   3   7    87127.04    87290.74   4196.45 o 
   7   3   7   113842.52   110977.26   5065.47 o 
   9   3   7     5446.43     6300.39   1017.67 o 
  11   3   7     3708.24     4185.02   1189.18 o 
  13   3   7    16203.50    15219.28   1640.85 o 
  15   3   7      427.01      268.71   2361.22 o 
  17   3   7    54068.98    50448.88   3567.55 o 
  19   3   7    80182.48    83374.44   5162.66 o 
  21   3   7     3739.34     5837.30   1400.72 o 
  23   3   7    52140.30    54633.89   3607.58 o 
  25   3   7    65109.49    58098.54   4276.49 o 
  27   3   7     7046.04     8638.74   1955.29 o 
 -38   4   7    49159.89    45160.44   3007.27 o 
 -36   4   7     8276.45     7312.34   1863.82 o 
 -34   4   7    18744.74    19895.98   2235.44 o 
 -32   4   7    39348.55    46160.95   3024.42 o 
 -30   4   7     2033.41     2326.91   1423.59 o 
 -28   4   7     4753.20     6083.14   1423.59 o 
 -26   4   7      341.95      646.05   3018.70 o 
 -24   4   7      785.34     1858.10   2847.18 o 
 -22   4   7     1011.89     3293.13   1377.85 o 
 -20   4   7    56641.94    60271.09   4562.35 o 
 -18   4   7    79859.13    80750.23   5562.87 o 
 -16   4   7    30996.11    28689.09   1989.60 o 
 -14   4   7   251733.41   252044.33   8541.55 o 
 -12   4   7   151660.34   148905.39   6837.81 o 
 -10   4   7     3647.56     3235.96   2875.77 o 
  -8   4   7   225952.69   240947.16   8301.43 o 
  -6   4   7   130384.49   140306.67   6860.68 o 
  -4   4   7      207.64      646.05   1406.44 o 
  -2   4   7     7217.28     8295.71   1286.38 o 
   0   4   7     8777.92     7613.78   1174.89 o 
   2   4   7     2197.81     2075.36    806.13 o 
   4   4   7    26245.28    21411.04   1435.03 o 
   6   4   7    89381.64    94968.98   4436.57 o 
   8   4   7    19137.83    19329.97   1332.12 o 
  10   4   7    68025.98    68646.84   4476.59 o 
  12   4   7   176740.75   186170.34   7255.17 o 
  14   4   7    34285.88    35652.68   2864.33 o 
  16   4   7    19083.74    17203.16   1720.89 o 
  18   4   7    42824.87    47212.93   3727.64 o 
  20   4   7     2999.97    -2372.65   3699.05 o 
  22   4   7     1076.35      743.24   3321.71 o 
  24   4   7       41.24     2835.75   2835.75 o 
  26   4   7     3712.96     4653.83   1795.21 o 
 -37   5   7    21149.81    23223.41   2315.48 o 
 -35   5   7    62525.72    59876.61   4253.62 o 
 -33   5   7     6996.26     8221.38   1623.69 o 
 -31   5   7    14175.26    14396.00   1961.01 o 
 -29   5   7    22738.68    20564.89   2069.64 o 
 -27   5   7     1257.72    -1726.60   3281.69 o 
 -25   5   7     2865.48     2635.65   3053.00 o 
 -23   5   7    12742.38    13687.06   1680.87 o 
 -21   5   7    13440.55    12949.54   1749.47 o 
 -19   5   7    16498.79    17832.06   1863.82 o 
 -17   5   7   173103.09   181510.78   7986.98 o 
 -15   5   7   131302.09   129272.41   6969.31 o 
 -13   5   7     7718.09     6106.01   1537.94 o 
 -11   5   7   201047.39   215076.67   7775.44 o 
  -9   5   7   178782.84   197095.95   7140.83 o 
  -7   5   7     7755.76     9067.53   1297.81 o 
  -5   5   7     8844.78     9490.61   1177.75 o 
  -3   5   7    22441.51    21759.80   1520.78 o 
  -1   5   7     6635.69     6860.68    994.80 o 
   1   5   7    20985.42    19873.11   1595.11 o 
   3   5   7    40656.60    45989.44   2772.86 o 
   5   5   7    26006.32    29763.93   2063.92 o 
   7   5   7    48718.69    44977.49   2961.53 o 
   9   5   7   142519.59   141867.48   6088.85 o 
  11   5   7    37457.23    36121.49   2527.02 o 
  13   5   7    27702.88    27642.83   1789.49 o 
  15   5   7    92115.11    82522.57   5454.24 o 
  17   5   7    28294.75    26756.66   1858.10 o 
  19   5   7     9569.31     8581.57   1612.26 o 
  21   5   7     6218.88     6174.61   1577.96 o 
  23   5   7      198.16        0.00   2698.53 o 
  25   5   7      415.25     2972.96   3150.20 o 
  27   5   7    11081.60     9827.93   2041.05 o 
 -36   6   7      969.88    -2704.25   3670.46 o 
 -34   6   7     2173.06     1720.89   1760.91 o 
 -32   6   7     7663.69     5871.60   1858.10 o 
 -30   6   7    67311.56    73735.18   5008.30 o 
 -28   6   7    49368.95    64496.13   4945.41 o 
 -26   6   7     1359.71    -1086.27   3012.98 o 
 -24   6   7    95769.82   101315.13   6746.34 o 
 -22   6   7   120232.61   122388.85   7026.48 o 
 -20   6   7    23151.98    27442.73   1995.32 o 
 -18   6   7    14321.23    16722.91   1795.21 o 
 -16   6   7    29115.63    28643.35   1880.97 o 
 -14   6   7    14993.10    15064.91   1606.54 o 
 -12   6   7    15625.47    16511.38   1555.09 o 
 -10   6   7    21511.93    23657.92   1789.49 o 
  -8   6   7      331.83      205.82   2452.69 o 
  -6   6   7   105331.79   112343.66   5065.47 o 
  -4   6   7   177799.30   189749.31   6043.12 o 
  -2   6   7    58580.60    57755.50   3807.68 o 
   0   6   7    18045.25    16721.65   1549.37 o 
   2   6   7   181148.75   180939.06   6083.14 o 
   4   6   7   117200.37   121531.27   5397.07 o 
   6   6   7      612.22     2121.09    891.89 o 
   8   6   7    14517.12    15465.12   1337.83 o 
  10   6   7    15638.95    15785.29   1377.85 o 
  12   6   7     8815.93     8735.94   1417.87 o 
  14   6   7    13918.79    13858.58   1389.29 o 
  16   6   7    14115.82    14138.72   1566.52 o 
  18   6   7     1543.03     1606.54   2818.60 o 
  20   6   7    45752.46    41895.90   3378.89 o 
  22   6   7    62024.18    57000.83   3819.11 o 
  24   6   7     2660.48     -411.64   4047.80 o 
  26   6   7    18854.06    21239.53   2269.74 o 
 -35   7   7     1010.29      451.66   3893.44 o 
 -33   7   7     7430.00     6540.52   1926.71 o 
 -31   7   7     5008.09     6386.15   1738.04 o 
 -29   7   7     4050.51     6020.25   1566.52 o 
 -27   7   7     5982.69     7049.35   1658.00 o 
 -25   7   7    26783.73    26613.73   2201.14 o 
 -23   7   7     1073.53     3464.64   3024.42 o 
 -21   7   7    13114.60    14401.71   1829.52 o 
 -19   7   7    20900.33    17025.93   1812.36 o 
 -17   7   7     6579.19     6935.01   1520.78 o 
 -15   7   7      195.25    -3144.48   3264.54 o 
 -13   7   7       68.05    -2852.90   2852.90 o 
 -11   7   7     1221.61     2469.85   1132.01 o 
  -9   7   7    14014.88    16408.46   1406.44 o 
  -7   7   7    22642.31    25973.40   1915.27 o 
  -5   7   7     2636.25     2572.76   1023.38 o 
  -3   7   7    21089.23    21868.42   1669.43 o 
  -1   7   7    44565.44    45189.02   3087.31 o 
   1   7   7    25724.77    24303.96   1377.85 o 
   3   7   7     5070.58     6620.56   1017.67 o 
   5   7   7    12666.44    12886.65   1303.53 o 
   7   7   7    19190.54    19181.32   1572.24 o 
   9   7   7     4750.89     3127.33   1137.73 o 
  11   7   7      192.05      457.38   1029.10 o 
  13   7   7     1133.77      737.52   1120.58 o 
  15   7   7      221.25     -869.02   2704.25 o 
  17   7   7     8812.97    10262.44   1400.72 o 
  19   7   7    18262.62    18243.70   1755.19 o 
  21   7   7      442.60     3361.73   3104.46 o 
  23   7   7     5006.56     5991.66   1680.87 o 
  25   7   7    11121.99    10788.42   1898.12 o 
 -34   8   7     2535.15     2784.29   1698.02 o 
 -32   8   7    21415.97    18072.18   2464.13 o 
 -30   8   7    23094.99    22891.81   2401.24 o 
 -28   8   7    18627.48    19947.43   2121.09 o 
 -26   8   7       65.57    -1543.65   3053.00 o 
 -24   8   7    27707.66    31130.34   2355.50 o 
 -22   8   7    67128.13    71488.31   4636.68 o 
 -20   8   7    28830.05    29249.37   2304.05 o 
 -18   8   7       29.88    -2824.31   2824.31 o 
 -16   8   7    27965.89    32165.16   2138.25 o 
 -14   8   7    73878.40    81933.70   4836.78 o 
 -12   8   7    69881.01    81098.98   5134.08 o 
 -10   8   7     9201.95     8707.35   1406.44 o 
  -8   8   7    18340.81    21565.41   1463.61 o 
  -6   8   7    69306.62    71899.95   4516.62 o 
  -4   8   7    85356.74    95312.03   5002.58 o 
  -2   8   7    19936.38    20862.19   1417.87 o 
   0   8   7    13823.46    13621.20    895.73 o 
   2   8   7    46190.29    44948.90   2955.81 o 
   4   8   7    64637.79    67383.33   4276.49 o 
   6   8   7    24325.76    27299.80   1938.14 o 
   8   8   7       39.05    -2121.09   2481.28 o 
  10   8   7    16457.81    18037.88   1463.61 o 
  12   8   7    47309.88    45257.63   2984.40 o 
  14   8   7    40989.98    38968.68   2721.40 o 
  16   8   7      376.96    -2589.91   2589.91 o 
  18   8   7    10507.28     8844.56   1829.52 o 
  20   8   7    39552.42    44977.49   2732.84 o 
  22   8   7    36306.61    33908.92   2555.60 o 
  24   8   7     1359.42     2161.11   3150.20 o 
 -33   9   7      205.02    -3573.27   3573.27 o 
 -31   9   7     1536.31        0.00   3578.99 o 
 -29   9   7       61.01    -3584.71   3584.71 o 
 -27   9   7     2905.65     2035.34   3270.26 o 
 -25   9   7    11941.03    14990.59   1635.13 o 
 -23   9   7       74.35     1417.87   2561.32 o 
 -21   9   7    12292.07    15436.53   1629.41 o 
 -19   9   7     3273.88     5757.26   1372.14 o 
 -17   9   7     2340.04     3167.35   1320.68 o 
 -15   9   7     4265.29     1652.28   3224.52 o 
 -13   9   7      440.78      777.54   2555.60 o 
 -11   9   7     1317.62     1938.14   2321.20 o 
  -9   9   7       49.07      463.10   2412.67 o 
  -7   9   7    14810.56    15836.74   1412.16 o 
  -5   9   7    12604.02    12457.86   1463.61 o 
  -3   9   7      355.41      628.90   2161.11 o 
  -1   9   7    22946.86    24784.21   1875.25 o 
   1   9   7     7495.39     7032.20   1086.27 o 
   3   9   7     5274.37     3133.04   1109.14 o 
   5   9   7     5947.40     6140.31   1206.34 o 
   7   9   7       80.32    -1709.45   2458.41 o 
   9   9   7     2770.11     3824.83   1023.38 o 
  11   9   7      833.65     2481.28   1966.73 o 
  13   9   7     8836.00    11205.78   1360.70 o 
  15   9   7      836.75      320.17   2469.85 o 
  17   9   7     2776.04     3235.95   1446.46 o 
  19   9   7    11932.73     9290.51   1949.58 o 
  21   9   7      333.34     1583.67   3321.71 o 
 -32  10   7    39121.05    38808.59   3550.40 o 
 -30  10   7    15009.36    14235.92   2326.91 o 
 -28  10   7      335.12     2469.85   1412.16 o 
 -26  10   7     1331.50    -3910.59   3910.59 o 
 -24  10   7     2808.80     2098.23   1583.67 o 
 -22  10   7    22616.22    24343.99   2075.36 o 
 -20  10   7    74313.60    78840.66   5151.23 o 
 -18  10   7    32682.78    34492.08   2304.05 o 
 -16  10   7    35691.58    35904.23   2555.60 o 
 -14  10   7   192833.06   209096.44   8352.88 o 
 -12  10   7   166423.33   166434.41   7335.21 o 
 -10  10   7     7204.48     7643.94   1343.55 o 
  -8  10   7   111195.15   118443.95   5900.19 o 
  -6  10   7    78489.61    80418.63   5122.64 o 
  -4  10   7     6837.58     8535.83   1269.23 o 
  -2  10   7      214.51      463.10   2521.30 o 
   0  10   7      990.61     -139.47   1470.06 o 
   2  10   7      692.86     1886.69   1760.91 o 
   4  10   7    40559.91    42164.61   2761.42 o 
   6  10   7    93540.52    96415.46   5494.26 o 
   8  10   7     9392.01    10879.90   1314.96 o 
  10  10   7    52946.42    55239.92   4053.52 o 
  12  10   7   113773.83   105282.88   6906.42 o 
  14  10   7    29945.30    28854.88   2201.14 o 
  16  10   7     2786.77     2069.64   3035.85 o 
  18  10   7    23209.03    21634.02   2161.11 o 
  20  10   7    13655.58    10245.29   1909.56 o 
 -29  11   7      856.23     -914.76   3487.51 o 
 -27  11   7    10707.01    10216.70   2103.94 o 
 -25  11   7    27048.29    27608.53   2344.07 o 
 -23  11   7       13.72    -1520.78   3401.75 o 
 -21  11   7    24756.50    28969.23   2298.33 o 
 -19  11   7     8598.88    12034.78   1617.98 o 
 -17  11   7     6614.91     6706.32   1537.94 o 
 -15  11   7     9803.06    12400.68   1572.24 o 
 -13  11   7     5376.55     5894.47   1429.31 o 
 -11  11   7    24870.70    29998.33   2103.94 o 
  -9  11   7     3828.59     5482.83   1240.64 o 
  -7  11   7    22087.95    24692.74   1583.67 o 
  -5  11   7    28894.56    28083.05   2292.61 o 
  -3  11   7     2367.34     1989.60   2458.41 o 
  -1  11   7    54027.10    55783.06   3773.38 o 
   1  11   7    12211.87    13412.63   1395.01 o 
   3  11   7    22811.29    21073.73   1526.50 o 
   5  11   7    37695.36    36481.68   2515.58 o 
   7  11   7      301.30     -280.14   2166.83 o 
   9  11   7    20056.90    19009.81   1612.26 o 
  11  11   7     7992.03     5848.73   1675.15 o 
  13  11   7     2416.66     3058.72   1269.23 o 
  15  11   7     4179.38     6591.97   1566.52 o 
  17  11   7      955.38        0.00   2904.36 o 
  19  11   7    12467.39    12755.15   1938.14 o 
 -26  12   7       19.33     3476.08   2881.49 o 
 -24  12   7    67023.94    75255.97   5008.30 o 
 -22  12   7    92266.95   102532.89   6231.79 o 
 -20  12   7     9644.06    10902.77   1989.60 o 
 -18  12   7    14511.82    14373.13   1892.40 o 
 -16  12   7    22790.52    21456.78   1983.88 o 
 -14  12   7     7290.56     8238.54   1429.31 o 
 -12  12   7    12690.30    12949.54   1469.33 o 
 -10  12   7    22512.80    24029.54   1778.06 o 
  -8  12   7      344.19    -1972.45   2469.85 o 
  -6  12   7    37151.32    38854.33   2578.47 o 
  -4  12   7   130231.73   143485.45   6832.10 o 
  -2  12   7    56944.73    65753.92   4299.36 o 
   0  12   7    19574.88    21539.57   1789.49 o 
   2  12   7   129183.22   125944.97   6483.34 o 
   4  12   7    60978.51    65822.52   4516.62 o 
   6  12   7      541.78     2366.94   2326.91 o 
   8  12   7    11144.09    12051.93   1629.41 o 
  10  12   7     4447.28     3899.15   2755.71 o 
  12  12   7     3263.77     6077.42   1286.38 o 
  14  12   7    17657.28    13206.81   2058.20 o 
  16  12   7    19963.19    19004.09   2052.49 o 
 -23  13   7     1910.76     -834.72   3184.50 o 
 -21  13   7     5748.00     7449.56   1698.02 o 
 -19  13   7      814.90    -3750.51   3750.51 o 
 -17  13   7    28023.51    31233.26   2201.14 o 
 -15  13   7    29038.16    26945.33   2189.70 o 
 -13  13   7     1367.51     2629.93   2938.66 o 
 -11  13   7    40531.49    43428.12   3053.00 o 
  -9  13   7    29900.39    30312.78   2075.36 o 
  -7  13   7      206.00    -2092.51   2727.12 o 
  -5  13   7    11306.94    14058.68   1509.35 o 
  -3  13   7     1748.48     -583.16   2835.75 o 
  -1  13   7     1605.32     2058.20   2509.87 o 
   1  13   7       90.49    -1183.47   2538.45 o 
   3  13   7     6939.39    10525.43   1377.85 o 
   5  13   7     4175.64     2807.16   2910.07 o 
   7  13   7    15113.46    15487.99   1766.63 o 
   9  13   7    35039.82    31936.47   2264.02 o 
  11  13   7     4067.66     4448.01   1537.94 o 
  13  13   7    15522.04    16116.89   1955.29 o 
 -20  14   7    18533.26    20970.82   2161.11 o 
 -18  14   7     6925.97     9261.92   1812.36 o 
 -16  14   7     5510.98     5048.32   1680.87 o 
 -14  14   7    45731.75    50769.05   3367.45 o 
 -12  14   7    38335.55    41032.59   2584.19 o 
 -10  14   7      397.78      331.60   3093.02 o 
  -8  14   7    21027.29    19267.08   1949.58 o 
  -6  14   7    34669.84    32822.64   2492.71 o 
  -4  14   7     9803.45     7226.59   1617.98 o 
  -2  14   7      136.52      640.33   1269.23 o 
   0  14   7       38.98      108.24   1161.15 o 
   2  14   7     1915.17      646.05   2778.58 o 
   4  14   7    21430.08    21965.62   2063.92 o 
   6  14   7    39278.27    34028.98   2812.88 o 
   8  14   7     3198.92      354.47   3161.63 o 
  10  14   7    11585.74    12240.60   1818.08 o 
 -15  15   7     2340.33     2252.59   1572.24 o 
 -13  15   7       42.77      754.68   3115.89 o 
 -11  15   7     4628.49     5202.68   1560.81 o 
  -9  15   7    13597.86    11388.73   1812.36 o 
  -7  15   7    11851.69    11331.56   1720.89 o 
  -5  15   7     1146.79     1658.00   2910.07 o 
  -3  15   7     7654.92     8501.53   1475.05 o 
  -1  15   7    26286.14    27711.44   2058.20 o 
   1  15   7    15614.00    12686.54   1818.08 o 
   3  15   7      177.59     -703.22   3070.16 o 
 -38   0   8    14267.96    14824.79   2132.53 o 
 -36   0   8     3930.86    -3939.17   3939.17 o 
 -34   0   8     3881.86     4865.37   1738.04 o 
 -32   0   8     3310.37     1143.45   1623.69 o 
 -30   0   8      373.21     -708.94   2950.09 o 
 -28   0   8    88772.52    83820.38   5322.75 o 
 -26   0   8   186467.56   185084.05   7975.54 o 
 -24   0   8    50777.36    54273.71   4019.22 o 
 -22   0   8    36165.18    32353.84   2304.05 o 
 -20   0   8   305926.47   277548.88   8347.16 o 
 -18   0   8   193423.11   180961.89   6511.93 o 
 -16   0   8     1966.70     2709.97    926.19 o 
 -14   0   8   188973.53   188297.14   6168.90 o 
 -12   0   8    33641.63    34354.86   2418.39 o 
 -10   0   8     9437.48     8924.60   1000.52 o 
  -8   0   8    67055.97    72311.59   3567.55 o 
  -6   0   8    64201.57    66474.29   3356.02 o 
  -4   0   8     7362.13     9319.09    914.76 o 
  -2   0   8   291085.38   295123.69   6769.21 o 
   0   0   8   471109.25   471091.94   6205.52 o 
   2   0   8    24107.70    23606.46   1646.56 o 
   4   0   8   192499.13   199251.36   6386.15 o 
   6   0   8   291367.47   294837.81   8232.82 o 
   8   0   8    81412.39    82168.10   4888.24 o 
  10   0   8    43024.15    46086.63   3687.62 o 
  12   0   8    29238.50    36596.02   2927.22 o 
  14   0   8     1580.64    -1480.76   2641.36 o 
  16   0   8     4243.58     4682.42   1360.70 o 
  18   0   8    12956.45    15059.20   1669.43 o 
  20   0   8    13562.01    11325.84   2029.62 o 
  22   0   8     7492.79    10428.24   1886.69 o 
  24   0   8    67781.94    64839.16   4711.00 o 
  26   0   8    33735.57    32462.46   2761.42 o 
 -39   1   8    12971.57    15156.39   2235.44 o 
 -37   1   8    10432.56    12212.01   1983.88 o 
 -35   1   8      388.58     1520.78   1395.01 o 
 -33   1   8    12168.59    12749.43   1829.52 o 
 -31   1   8    14292.24    13195.38   1686.58 o 
 -29   1   8    12083.93    10170.96   1743.76 o 
 -27   1   8    46189.56    46772.70   3516.10 o 
 -25   1   8       80.65    -2984.40   3053.00 o 
 -23   1   8    25464.81    26087.75   1846.67 o 
 -21   1   8     6871.92     3218.80   2658.51 o 
 -19   1   8     7511.92     8713.07   1269.23 o 
 -17   1   8    34048.73    39431.77   2258.31 o 
 -15   1   8     4431.82     5368.48   1069.12 o 
 -13   1   8   153282.34   141976.09   5339.90 o 
 -11   1   8    43671.76    47681.73   2921.51 o 
  -9   1   8    23145.08    24664.15   1686.58 o 
  -7   1   8    74078.51    74266.88   3538.97 o 
  -5   1   8      248.76      811.85   1526.50 o 
  -3   1   8    44883.80    46315.32   2961.53 o 
  -1   1   8    33517.62    33800.29   2435.54 o 
   1   1   8    19877.11    18569.58   1354.98 o 
   3   1   8    33663.01    35464.01   2584.19 o 
   5   1   8      162.76    -2332.63   2332.63 o 
   7   1   8    38399.44    38488.43   2801.45 o 
   9   1   8    11159.96    10794.14   1377.85 o 
  11   1   8    47713.11    49231.11   3207.37 o 
  13   1   8    53290.10    57412.47   4145.00 o 
  15   1   8      239.80    -1200.62   2784.29 o 
  17   1   8    30179.83    31902.17   2109.66 o 
  19   1   8    13431.17    13681.34   1818.08 o 
  21   1   8     4060.23     3956.33   1709.45 o 
  23   1   8    10055.84     8518.68   1943.86 o 
  25   1   8       27.73     2298.33   2709.97 o 
 -38   2   8    11779.27    15407.95   2041.05 o 
 -36   2   8    51072.64    52855.84   3127.33 o 
 -34   2   8    29014.60    30204.15   2332.63 o 
 -32   2   8      424.00     3790.53   2887.20 o 
 -30   2   8    60639.52    63181.16   4396.55 o 
 -28   2   8    81159.30    78600.55   5099.77 o 
 -26   2   8     6252.72     4665.26   1589.39 o 
 -24   2   8     4579.25     1252.07   3567.55 o 
 -22   2   8    12289.56    13509.83   1686.58 o 
 -20   2   8    29535.72    28843.45   1852.38 o 
 -18   2   8    65150.77    61866.20   3927.74 o 
 -16   2   8    92205.25    92161.82   4876.80 o 
 -14   2   8     6034.25      394.49   2595.62 o 
 -12   2   8   120168.38   124132.60   5116.93 o 
 -10   2   8   397785.00   403928.38   8598.72 o 
  -8   2   8    81239.21    79578.20   3973.48 o 
  -6   2   8    42309.32    38082.50   2498.43 o 
  -4   2   8   143222.73   140689.72   4882.52 o 
  -2   2   8    88673.77    83786.08   3801.96 o 
   0   2   8     5549.57     4618.00    668.62 o 
   2   2   8      364.59     1766.63   1715.17 o 
   4   2   8     2027.93      686.07   2012.47 o 
   6   2   8    30469.72    32954.14   2258.31 o 
   8   2   8   121510.52   110199.70   5688.65 o 
  10   2   8    52899.60    50145.87   3573.27 o 
  12   2   8    18122.98    16802.95   1629.41 o 
  14   2   8   144439.59   146138.25   7015.05 o 
  16   2   8   103623.33   115408.09   6546.23 o 
  18   2   8     2643.08    -2704.25   3281.69 o 
  20   2   8    14887.79    14567.52   1978.16 o 
  22   2   8    22677.26    18906.90   2384.09 o 
  24   2   8     7101.72     2218.29   4047.80 o 
  26   2   8     1651.62     1926.71   3253.11 o 
 -37   3   8      239.05    -2584.19   3344.58 o 
 -35   3   8       28.68    -1652.28   3075.87 o 
 -33   3   8     1467.66        0.00   3333.15 o 
 -31   3   8     7717.09     7352.36   1692.30 o 
 -29   3   8     9384.31    13624.17   1532.22 o 
 -27   3   8     1369.50        0.00   2904.36 o 
 -25   3   8     3975.51     6140.31   1509.35 o 
 -23   3   8    29169.90    27734.31   2132.53 o 
 -21   3   8    12872.43    14201.61   1720.89 o 
 -19   3   8     1663.08     2361.22   1412.16 o 
 -17   3   8    35081.55    37647.99   2241.16 o 
 -15   3   8    27578.50    30427.12   1823.80 o 
 -13   3   8      280.12     1955.29   1160.60 o 
 -11   3   8    16934.90    21651.17   1732.32 o 
  -9   3   8    18374.18    18649.62   1406.44 o 
  -7   3   8     8389.98     7786.87   1097.71 o 
  -5   3   8    46798.93    46321.04   3224.52 o 
  -3   3   8    13859.61    13458.37   1051.97 o 
  -1   3   8     5909.47     6197.48   1000.52 o 
   1   3   8    44566.36    50277.36   3201.65 o 
   3   3   8    85545.61    81087.55   4247.91 o 
   5   3   8     9362.97     9725.02   1126.30 o 
   7   3   8    13978.10    13418.35   1280.66 o 
   9   3   8    21296.06    22017.07   1572.24 o 
  11   3   8     3386.50     3624.73   1309.25 o 
  13   3   8      187.21     -783.26   2366.94 o 
  15   3   8       23.14     1452.18   2641.36 o 
  17   3   8       55.54    -1909.56   2927.22 o 
  19   3   8     4882.26     4448.01   1337.83 o 
  21   3   8     6546.35     7764.01   1732.32 o 
  23   3   8     3753.46    -1252.07   4162.15 o 
  25   3   8     4024.11     4562.35   1720.89 o 
 -38   4   8    10730.33    13647.04   2161.11 o 
 -36   4   8    16704.78    15173.54   2206.85 o 
 -34   4   8    11417.80    -3270.26   4653.83 o 
 -32   4   8       44.03    -3350.30   3350.30 o 
 -30   4   8    20612.07    18420.93   2018.18 o 
 -28   4   8    37784.92    35755.59   2664.23 o 
 -26   4   8    21539.79    23669.35   1926.71 o 
 -24   4   8     1933.76     3287.41   3373.17 o 
 -22   4   8    16481.14    16099.73   1829.52 o 
 -20   4   8    63686.69    64050.18   4047.80 o 
 -18   4   8    62065.04    58830.35   4133.56 o 
 -16   4   8    19125.63    18186.52   1760.91 o 
 -14   4   8     2049.29      571.72   3647.60 o 
 -12   4   8    92443.62    93728.34   5768.69 o 
 -10   4   8   100782.83    91481.48   5837.30 o 
  -8   4   8    46540.99    44834.55   3367.45 o 
  -6   4   8     2183.38     1074.84   2721.40 o 
  -4   4   8    55014.35    57818.39   3813.40 o 
  -2   4   8   136837.03   144463.09   5248.42 o 
   0   4   8    30346.06    29646.63   1483.26 o 
   2   4   8    10677.09    11663.16   1097.71 o 
   4   4   8    14978.34    16248.38   1223.49 o 
   6   4   8    81325.91    81733.59   4762.46 o 
   8   4   8    46774.95    44863.14   3110.18 o 
  10   4   8     2725.41     2304.05   2304.05 o 
  12   4   8    16431.40    17466.15   1555.09 o 
  14   4   8    52887.68    57103.74   3773.38 o 
  16   4   8    33589.75    31124.63   2224.00 o 
  18   4   8    10890.66     9787.91   1475.05 o 
  20   4   8      624.08     -726.09   3184.50 o 
  22   4   8    18667.70    19541.51   2058.20 o 
  24   4   8    21855.75    18478.10   2344.07 o 
 -37   5   8       63.94     -668.92   1675.15 o 
 -35   5   8     2021.16    -1274.94   3836.26 o 
 -33   5   8     8443.78     8655.89   1972.45 o 
 -31   5   8    11949.28    11445.90   1938.14 o 
 -29   5   8    29922.29    25378.81   2281.18 o 
 -27   5   8     4121.07     1074.84   3567.55 o 
 -25   5   8    30698.10    28420.38   2201.14 o 
 -23   5   8    85404.86    84763.73   5682.93 o 
 -21   5   8    30003.16    29666.73   2286.89 o 
 -19   5   8     2946.58     3521.82   1589.39 o 
 -17   5   8    66605.24    71705.56   4756.74 o 
 -15   5   8    73685.28    72323.02   4979.71 o 
 -13   5   8     7696.67    10022.31   1612.26 o 
 -11   5   8     2499.69     1137.73   3476.08 o 
  -9   5   8      530.20     1920.99   3235.95 o 
  -7   5   8    43489.09    48585.07   3453.21 o 
  -5   5   8    70359.79    72323.02   4562.35 o 
  -3   5   8    44660.03    44977.48   3241.67 o 
  -1   5   8      283.58      903.32   1126.30 o 
   1   5   8   121537.77   124275.53   5299.88 o 
   3   5   8   115664.68   108484.53   4951.13 o 
   5   5   8    11985.90    13990.07   1303.53 o 
   7   5   8     6230.88     4145.00   1206.34 o 
   9   5   8    32089.48    34692.18   2429.82 o 
  11   5   8    13762.98    15768.13   1406.44 o 
  13   5   8     2653.32     -531.70   2847.18 o 
  15   5   8      557.91     3527.53   2492.71 o 
  17   5   8     2063.29     -960.50   3104.46 o 
  19   5   8    13017.30    14441.74   1766.63 o 
  21   5   8    12498.27     5745.82   4448.01 o 
  23   5   8     7003.47     8661.61   1846.67 o 
  25   5   8     3436.52     4196.45   1869.54 o 
 -36   6   8      133.97    -4013.50   4013.50 o 
 -34   6   8      152.78     1280.66   2858.62 o 
 -32   6   8     1704.67     3996.35   1766.63 o 
 -30   6   8     1564.91     1972.45   2864.33 o 
 -28   6   8    25044.06    25550.32   2052.49 o 
 -26   6   8    70584.24    65445.19   4699.57 o 
 -24   6   8    25654.08    26688.05   2121.09 o 
 -22   6   8    12550.10    15002.02   1846.67 o 
 -20   6   8    84396.18    93802.68   6426.17 o 
 -18   6   8    39332.63    39454.64   3093.02 o 
 -16   6   8     1331.84     1452.18   1566.52 o 
 -14   6   8    19654.02    21874.14   1995.32 o 
 -12   6   8    12844.51    10674.08   1772.34 o 
 -10   6   8     1663.24     3241.67   2938.66 o 
  -8   6   8    16858.62    16208.36   1669.43 o 
  -6   6   8    19470.80    19718.74   1566.52 o 
  -4   6   8      401.34     1709.45    994.80 o 
  -2   6   8    79980.51    81647.83   4488.03 o 
   0   6   8   122263.08   123641.34   3817.52 o 
   2   6   8     2755.16     3984.91   1063.41 o 
   4   6   8    90352.63    95174.80   5145.51 o 
   6   6   8    85691.84    81230.48   4888.24 o 
   8   6   8     9481.74     8352.88   1269.23 o 
  10   6   8    14211.93    11971.89   1314.96 o 
  12   6   8     6716.55     7140.83   1263.51 o 
  14   6   8      140.95      577.44   2464.13 o 
  16   6   8      543.29     1252.07   2121.09 o 
  18   6   8     7402.25     7243.74   1658.00 o 
  20   6   8     5640.85     8072.74   1720.89 o 
  22   6   8     4018.18     -400.21   3681.90 o 
  24   6   8    32966.27    27574.22   2641.36 o 
 -35   7   8     4705.28     6294.68   1732.32 o 
 -33   7   8    64526.63    61546.03   4630.96 o 
 -31   7   8    57576.89    61254.46   3933.46 o 
 -29   7   8      143.59     1606.54   3058.72 o 
 -27   7   8    35155.84    33583.04   2366.94 o 
 -25   7   8    23472.72    25716.12   2109.66 o 
 -23   7   8     3407.39    -1086.27   3361.73 o 
 -21   7   8     6532.69     5231.27   1589.39 o 
 -19   7   8    11858.20    11503.08   1789.49 o 
 -17   7   8      495.87     2412.67   1452.18 o 
 -15   7   8    94439.83   113532.86   6317.54 o 
 -13   7   8   183159.92   197936.39   8318.58 o 
 -11   7   8    28010.28    32525.35   2338.35 o 
  -9   7   8    67103.35    70064.73   4145.00 o 
  -7   7   8   189875.59   203127.66   7020.77 o 
  -5   7   8    43316.12    40460.87   2561.32 o 
  -3   7   8     7581.96     6626.27   1109.14 o 
  -1   7   8    35675.87    35161.00   2424.11 o 
   1   7   8     2230.31     4379.40    977.65 o 
   3   7   8      837.42     2292.61   2218.29 o 
   5   7   8    24621.51    26144.92   1795.21 o 
   7   7   8    26685.79    26122.05   2001.03 o 
   9   7   8     5945.85     3704.77   2601.34 o 
  11   7   8   125334.83   118106.64   6363.28 o 
  13   7   8    82623.05    85615.59   5322.75 o 
  15   7   8      304.55     1852.38   2509.87 o 
  17   7   8    63951.51    65548.09   4899.67 o 
  19   7   8    66092.96    77451.38   5362.77 o 
  21   7   8     1151.37     2464.13   1537.94 o 
  23   7   8     3007.30     4379.40   1692.30 o 
 -34   8   8    14193.56    18060.75   2046.77 o 
 -32   8   8     2458.50        0.00   3578.99 o 
 -30   8   8    33337.46    34194.78   2572.76 o 
 -28   8   8    12174.74     8667.33   2092.51 o 
 -26   8   8    10566.25    10834.16   1772.34 o 
 -24   8   8    13736.76     5928.77   4322.23 o 
 -22   8   8      703.69     3127.33   2749.99 o 
 -20   8   8     6244.36     5259.86   1503.63 o 
 -18   8   8     3960.80     3367.45   2984.40 o 
 -16   8   8    54938.19    57406.76   3361.73 o 
 -14   8   8    31331.28    34343.43   2252.59 o 
 -12   8   8     9149.44    10199.55   1589.39 o 
 -10   8   8   112388.47   125104.54   6294.68 o 
  -8   8   8    29608.01    30730.14   2086.79 o 
  -6   8   8    17224.17    17963.55   1475.05 o 
  -4   8   8    38105.73    37407.87   2338.35 o 
  -2   8   8     2172.01      405.92   2401.24 o 
   0   8   8    34315.92    33699.16   1691.26 o 
   2   8   8     4434.50     5231.27   1160.60 o 
   4   8   8    17990.62    17872.08   1480.76 o 
   6   8   8     7948.27     6346.13   1286.38 o 
   8   8   8    27264.79    30324.21   2401.24 o 
  10   8   8    44698.94    45817.92   3087.31 o 
  12   8   8       54.19     1435.03   2206.85 o 
  14   8   8    30619.33    29060.71   1943.86 o 
  16   8   8    31095.72    29300.83   2189.70 o 
  18   8   8       44.18     2881.49   2835.75 o 
  20   8   8    10389.38    10130.94   1760.91 o 
  22   8   8     2579.98     -423.08   3230.24 o 
 -33   9   8     2223.47     2349.78   3224.52 o 
 -31   9   8    15530.77    18203.68   2121.09 o 
 -29   9   8    35078.56    34143.32   2578.47 o 
 -27   9   8     6117.99     5437.09   1903.84 o 
 -25   9   8    37429.34    41507.12   2790.01 o 
 -23   9   8   132859.98   137287.97   7849.76 o 
 -21   9   8    54280.63    58464.45   4242.19 o 
 -19   9   8     6543.37     -634.61   3304.56 o 
 -17   9   8    98272.51   106048.99   6643.43 o 
 -15   9   8    58601.36    54508.12   3687.62 o 
 -13   9   8      765.36     1869.54   2795.73 o 
 -11   9   8    27874.30    28603.33   1875.25 o 
  -9   9   8     6568.98     6574.82   1320.68 o 
  -7   9   8     3172.40     4179.30   1172.03 o 
  -5   9   8    64230.82    67577.72   4648.11 o 
  -3   9   8    75459.64    79383.81   5094.06 o 
  -1   9   8       79.59    -2744.27   2744.27 o 
   1   9   8   104781.74   104328.09   5442.81 o 
   3   9   8   185559.67   173952.59   6946.44 o 
   5   9   8    18458.80    18089.33   1497.92 o 
   7   9   8    42429.78    42296.11   3413.19 o 
   9   9   8    60581.17    60179.62   4345.10 o 
  11   9   8    12390.26    10874.18   1475.05 o 
  13   9   8      668.34     2189.70   1320.68 o 
  15   9   8      156.09     -337.32   2292.61 o 
  17   9   8      405.14        0.00   2915.79 o 
  19   9   8    10147.97     4259.34   3893.44 o 
 -30  10   8     4818.05     5048.32   4465.16 o 
 -28  10   8      553.97     3024.42   2824.31 o 
 -26  10   8     4424.03     2635.65   1652.28 o 
 -24  10   8     1040.15      377.34   3264.54 o 
 -22  10   8     5172.42     2875.77   3104.46 o 
 -20  10   8    10211.16    10348.20   1629.41 o 
 -18  10   8      409.19     2887.20   2784.29 o 
 -16  10   8    10118.51    11171.48   1560.81 o 
 -14  10   8     8652.38     9696.43   1417.87 o 
 -12  10   8     2462.41     2126.81   1206.34 o 
 -10  10   8    25672.04    26608.01   1749.47 o 
  -8  10   8     1553.20      989.08   2246.87 o 
  -6  10   8     9394.71     7152.26   1360.70 o 
  -4  10   8    14582.09    15190.69   1400.72 o 
  -2  10   8     2868.75     1646.56   2458.41 o 
   0  10   8    16322.25    16199.44   1089.13 o 
   2  10   8     6883.30     3253.11   2761.42 o 
   4  10   8     3220.00     1303.53   2372.65 o 
   6  10   8     7271.27     5648.63   1246.36 o 
   8  10   8     1374.81     2372.65   1154.88 o 
  10  10   8     5176.80     3613.29   2944.38 o 
  12  10   8      233.62    -1595.11   2361.22 o 
  14  10   8     8298.17     7815.46   1640.85 o 
  16  10   8     4579.13      720.37   3241.67 o 
  18  10   8      893.09     2727.12   2372.65 o 
 -29  11   8     3465.80     3984.91   1698.02 o 
 -27  11   8     7447.40     8604.44   1978.16 o 
 -25  11   8    24839.15    22119.98   2366.94 o 
 -23  11   8    33779.03    34497.80   2727.12 o 
 -21  11   8    20824.80    18941.20   2058.20 o 
 -19  11   8       39.77     3401.75   1229.21 o 
 -17  11   8    15902.33    16694.33   1680.87 o 
 -15  11   8    58915.84    60699.88   3910.59 o 
 -13  11   8    48204.39    49488.38   3441.78 o 
 -11  11   8      870.74     -280.14   2355.50 o 
  -9  11   8     4738.72     5105.49   1366.42 o 
  -7  11   8    98460.75    99399.85   5797.28 o 
  -5  11   8    59109.56    58990.43   3699.05 o 
  -3  11   8     1123.71     -508.83   2212.57 o 
  -1  11   8    12715.65    12412.12   1475.05 o 
   1  11   8    37767.50    33765.99   2452.69 o 
   3  11   8    35143.72    32651.13   2264.02 o 
   5  11   8    11557.19    12200.58   1383.57 o 
   7  11   8      198.55     2669.95   2121.09 o 
   9  11   8    21872.10    20061.78   1920.99 o 
  11  11   8    56603.21    55805.93   3841.98 o 
  13  11   8    28556.85    29478.06   2143.96 o 
  15  11   8       77.72    -1846.67   3527.53 o 
 -26  12   8      832.97     3464.64   2669.95 o 
 -24  12   8       18.01    -1640.85   2892.92 o 
 -22  12   8      216.27    -1555.09   3607.58 o 
 -20  12   8     1272.00     1469.33   2658.51 o 
 -18  12   8     6489.13     6288.96   1629.41 o 
 -16  12   8     9096.56     8061.30   1755.19 o 
 -14  12   8      762.24     1903.84   3201.65 o 
 -12  12   8     3480.57     5054.04   1286.38 o 
 -10  12   8     9080.40     8055.58   1469.33 o 
  -8  12   8     3395.67     4682.42   1280.66 o 
  -6  12   8      430.33        0.00   2366.94 o 
  -4  12   8     9104.91     9267.64   1480.76 o 
  -2  12   8     5547.04     4442.29   1320.68 o 
   0  12   8     1242.73     2109.66   1516.01 o 
   2  12   8        1.77     1880.97   1177.75 o 
   4  12   8     1903.54     2990.11   2607.06 o 
   6  12   8     6649.26     5511.41   1452.18 o 
   8  12   8     4245.15     4539.48   1389.29 o 
  10  12   8      229.93     1017.67   2950.09 o 
  12  12   8     1207.02     2058.20   1452.18 o 
  14  12   8     4464.88     4922.54   1663.72 o 
 -23  13   8     8975.12     4179.30   3779.09 o 
 -21  13   8     5006.36     6248.94   1709.45 o 
 -19  13   8     2415.99      754.68   2972.96 o 
 -17  13   8     1468.58    -1440.74   3093.02 o 
 -15  13   8    45997.89    44794.54   3041.57 o 
 -13  13   8    46614.50    49408.34   3704.77 o 
 -11  13   8     2272.42      634.61   2852.90 o 
  -9  13   8    17715.90    17912.10   1875.25 o 
  -7  13   8    55571.40    54073.61   3378.89 o 
  -5  13   8    33668.02    30467.15   2126.81 o 
  -3  13   8      687.20     -891.89   2761.42 o 
  -1  13   8     6250.18     4470.88   3144.48 o 
   1  13   8    11694.60    12011.91   1623.69 o 
   3  13   8    17409.63    19673.01   1766.63 o 
   5  13   8    12901.47    11428.75   1738.04 o 
   7  13   8     1507.21     -680.35   2715.69 o 
   9  13   8     7499.18     8495.81   1680.87 o 
 -18  14   8    13078.25    14927.70   1903.84 o 
 -16  14   8     2394.24     3739.07   3127.33 o 
 -14  14   8    11190.45     8896.02   1909.56 o 
 -12  14   8     1806.46     2778.58   2870.05 o 
 -10  14   8      423.13     2692.82   2898.64 o 
  -8  14   8     2318.97    -3041.57   3041.57 o 
  -6  14   8     2574.08      971.93   2687.10 o 
  -4  14   8     1517.20    -1920.99   3041.57 o 
  -2  14   8    35887.97    35441.14   2384.09 o 
   0  14   8    40094.77    37846.31   1928.00 o 
   2  14   8       94.30     1680.87   2830.03 o 
   4  14   8    31030.09    28683.37   2258.31 o 
   6  14   8    36478.92    40306.51   3213.09 o 
 -11  15   8      983.33     -360.19   3213.09 o 
  -9  15   8      671.00     1423.59   3235.95 o 
  -7  15   8      624.41       85.76   1537.94 o 
  -5  15   8    22796.42    24509.79   2149.68 o 
  -3  15   8    39244.62    38728.55   3007.27 o 
  -1  15   8      910.85      697.50   2990.11 o 
 -37   1   9    24066.09    24161.03   2292.61 o 
 -35   1   9    26815.29    27905.82   2498.43 o 
 -33   1   9      390.03        0.00   2807.16 o 
 -31   1   9    26002.05    27271.21   2338.35 o 
 -29   1   9    94842.79    84083.38   5797.28 o 
 -27   1   9    35291.12    32531.07   2727.12 o 
 -25   1   9     5071.06     1223.49   3138.76 o 
 -23   1   9    20135.58    17460.44   1869.54 o 
 -21   1   9    57886.98    56532.02   3727.64 o 
 -19   1   9    44191.16    43142.26   3075.87 o 
 -17   1   9    19180.06    17980.71   1515.07 o 
 -15   1   9      737.77        0.00   2326.91 o 
 -13   1   9    82605.62    78806.37   4493.75 o 
 -11   1   9   169428.08   149236.98   5568.59 o 
  -9   1   9    64701.60    63055.39   3916.31 o 
  -7   1   9     7843.15     8427.20   1057.69 o 
  -5   1   9   152538.55   155480.22   5334.18 o 
  -3   1   9   183956.30   190807.00   6031.68 o 
  -1   1   9    26012.23    27865.80   1983.88 o 
   1   1   9    14034.55    13995.79   1360.70 o 
   3   1   9    78341.63    72643.19   4442.29 o 
   5   1   9    61606.83    61054.35   3784.81 o 
   7   1   9     9702.47    10828.44   1440.74 o 
   9   1   9    29970.67    25721.84   1698.02 o 
  11   1   9      832.35     2195.42   2555.60 o 
  13   1   9    48289.55    43936.95   3075.87 o 
  15   1   9    68126.88    68309.52   4733.87 o 
  17   1   9    12047.49    10342.48   1869.54 o 
  19   1   9     7809.75     6940.72   1932.43 o 
  21   1   9    38005.64    41204.11   2841.47 o 
  23   1   9    18907.52    20027.47   2481.28 o 
 -38   2   9     3172.17     5945.92   1600.83 o 
 -36   2   9     6842.00     6900.70   1812.36 o 
 -34   2   9      267.51    -4442.29   4442.29 o 
 -32   2   9     2031.88     3213.09   3173.07 o 
 -30   2   9      257.12    -3859.13   3944.89 o 
 -28   2   9     6907.07     7838.33   1732.32 o 
 -26   2   9     1669.66    -1395.01   3230.24 o 
 -24   2   9    17399.06    16397.03   1966.73 o 
 -22   2   9    63815.29    57326.71   4230.75 o 
 -20   2   9     8810.91     7861.20   1577.96 o 
 -18   2   9    57356.05    55542.94   3996.35 o 
 -16   2   9    52853.40    58853.22   3716.20 o 
 -14   2   9       57.18      217.25   2321.20 o 
 -12   2   9    24512.83    23029.02   1858.10 o 
 -10   2   9    39393.29    40603.80   2704.25 o 
  -8   2   9     1622.42     2366.94   2161.11 o 
  -6   2   9      964.60    -2264.02   2264.02 o 
  -4   2   9    17974.88    19364.27   1274.94 o 
  -2   2   9    34275.96    37099.14   2481.28 o 
   0   2   9      302.40     2215.04    855.40 o 
   2   2   9    82477.57    86170.16   4590.94 o 
   4   2   9    24706.91    27059.67   2006.75 o 
   6   2   9     1567.66      217.25   2435.54 o 
   8   2   9    26760.06    26739.51   1983.88 o 
  10   2   9    17344.24    16888.71   1617.98 o 
  12   2   9     2373.24     3853.42   1280.66 o 
  14   2   9    13735.56    10874.18   1640.85 o 
  16   2   9       57.90     1029.10   2852.90 o 
  18   2   9     2653.83      754.68   2807.16 o 
  20   2   9      151.30    -2875.77   3304.56 o 
  22   2   9     3883.25     6048.83   1926.71 o 
  24   2   9      405.92    -3904.87   3904.87 o 
 -37   3   9    21864.10    20324.77   2258.31 o 
 -35   3   9      276.89     1292.10   3093.02 o 
 -33   3   9     4438.14    -4482.31   4482.31 o 
 -31   3   9     2616.78     1989.60   3356.02 o 
 -29   3   9     5528.95     2292.61   3864.85 o 
 -27   3   9    24774.04    24183.90   2058.20 o 
 -25   3   9    55127.27    56777.86   3744.79 o 
 -23   3   9     4027.94     3424.62   3716.20 o 
 -21   3   9   136157.14   141072.77   7826.89 o 
 -19   3   9   201529.36   185392.77   8198.51 o 
 -17   3   9     1169.00     3773.38   3041.57 o 
 -15   3   9   130096.38   135121.14   6757.77 o 
 -13   3   9   178814.27   173666.73   7255.17 o 
 -11   3   9    27576.59    28443.24   1880.97 o 
  -9   3   9     7935.12     9250.49   1234.92 o 
  -7   3   9      608.87      989.08   1063.41 o 
  -5   3   9      635.27      680.35   2052.49 o 
  -3   3   9    30523.42    33863.18   2567.04 o 
  -1   3   9   127481.60   123486.56   5471.39 o 
   1   3   9    73703.98    83231.51   4642.39 o 
   3   3   9    60166.27    52524.24   3407.47 o 
   5   3   9   188675.27   195300.77   6963.59 o 
   7   3   9    80680.80    81613.53   5248.42 o 
   9   3   9     1064.95    -1480.76   2835.75 o 
  11   3   9    62444.82    68052.25   4476.59 o 
  13   3   9    39329.64    44771.66   3447.49 o 
  15   3   9      386.62    -1297.81   2549.89 o 
  17   3   9       45.37      160.08   1257.79 o 
  19   3   9     1462.99    -1160.60   3487.51 o 
  21   3   9     1091.64     2538.45   3275.98 o 
  23   3   9    20024.30    19461.47   2406.96 o 
 -36   4   9     4109.67     3584.71   1812.36 o 
 -34   4   9    21132.02    16242.66   2515.58 o 
 -32   4   9    55569.61    55445.75   3573.27 o 
 -30   4   9     7884.18     3567.55   3293.13 o 
 -28   4   9    30656.23    34120.46   2778.58 o 
 -26   4   9    88577.27    97233.03   5883.03 o 
 -24   4   9    14543.95    14807.64   1800.93 o 
 -22   4   9    20510.76    19261.36   2035.34 o 
 -20   4   9     5095.98     6328.98   1806.65 o 
 -18   4   9    13541.19    14962.00   2012.47 o 
 -16   4   9     4303.61    -1217.77   3458.93 o 
 -14   4   9    83321.53    80178.51   5288.44 o 
 -12   4   9    99878.88    96169.62   6277.52 o 
 -10   4   9    11295.44    13412.63   1646.56 o 
  -8   4   9   174077.08   166685.98   7066.50 o 
  -6   4   9   131312.05   142730.77   6037.40 o 
  -4   4   9     4817.67     5179.81   1143.45 o 
  -2   4   9   123842.76   122114.41   5374.20 o 
   0   4   9    80982.00    76624.15   3381.75 o 
   2   4   9      749.93    -2366.94   2366.94 o 
   4   4   9     5394.06     6597.69   1154.88 o 
   6   4   9      193.98      674.63   2092.51 o 
   8   4   9     1101.02     2647.08   2698.53 o 
  10   4   9    10267.67     8604.44   1469.33 o 
  12   4   9    64156.14    65113.59   4390.84 o 
  14   4   9    23040.40    23589.31   1835.23 o 
  16   4   9    30573.04    32182.31   2549.89 o 
  18   4   9    82370.43    88554.26   5734.39 o 
  20   4   9    16586.97    16448.48   2069.64 o 
  22   4   9    10106.27     3510.38   4848.21 o 
 -35   5   9    33340.59    36121.49   2749.99 o 
 -33   5   9     2678.46      434.51   3361.73 o 
 -31   5   9    27395.42    25315.92   2464.13 o 
 -29   5   9    78544.73    76913.96   5219.84 o 
 -27   5   9    22848.76    21542.54   2092.51 o 
 -25   5   9    17202.82    18500.97   1955.29 o 
 -23   5   9    38942.96    36047.17   3087.31 o 
 -21   5   9     3128.85     4613.81   1549.37 o 
 -19   5   9      289.04     3761.94   3641.88 o 
 -17   5   9    35704.46    39283.12   2521.30 o 
 -15   5   9    16658.29    16408.47   2035.34 o 
 -13   5   9     7778.93     7764.01   1915.27 o 
 -11   5   9   131121.80   143045.22   7929.80 o 
  -9   5   9   139796.08   133800.45   7895.50 o 
  -7   5   9     1331.68     1612.26   4007.78 o 
  -5   5   9   179765.27   178343.42   8490.09 o 
  -3   5   9   123180.33   123818.16   5843.01 o 
  -1   5   9      403.95    -3659.03   3659.03 o 
   1   5   9    34371.36    35303.93   2555.60 o 
   3   5   9    31781.91    30644.38   2115.38 o 
   5   5   9     2282.11     1577.96   2538.45 o 
   7   5   9     1422.87     -720.37   2452.69 o 
   9   5   9    27733.20    28128.79   1926.71 o 
  11   5   9    11773.89    11783.22   1532.22 o 
  13   5   9    26900.71    31473.37   2612.78 o 
  15   5   9   106314.45   112023.50   6952.16 o 
  17   5   9    33025.86    34852.27   2538.45 o 
  19   5   9     6813.92     7289.47   1869.54 o 
  21   5   9    36082.95    40449.44   2824.31 o 
 -36   6   9    15474.49    13858.58   2384.09 o 
 -34   6   9    11245.22    12097.67   2069.64 o 
 -32   6   9     3204.99     2161.11   1800.93 o 
 -30   6   9      983.14    -1246.36   3744.79 o 
 -28   6   9       14.28     -405.92   3670.46 o 
 -26   6   9     3718.31     2721.40   3327.43 o 
 -24   6   9    48005.66    50300.24   3093.02 o 
 -22   6   9    64164.13    59556.44   4333.66 o 
 -20   6   9     3142.68     3619.01   3281.69 o 
 -18   6   9   129591.73   146012.47   8101.32 o 
 -16   6   9   129993.11   129701.20   8009.85 o 
 -14   6   9     7316.92    10536.86   1898.12 o 
 -12   6   9    16563.23    15819.59   2126.81 o 
 -10   6   9    70951.58    77948.78   5299.88 o 
  -8   6   9    37924.00    41095.48   2538.45 o 
  -6   6   9    14532.33    12778.02   1703.74 o 
  -4   6   9    16483.85    17088.81   1549.37 o 
  -2   6   9      992.96     2572.76   2229.72 o 
   0   6   9    50773.50    52036.32   4433.71 o 
   2   6   9   110568.49   115219.43   5299.88 o 
   4   6   9    53398.27    56669.23   3739.07 o 
   6   6   9    10804.80     9765.04   1332.12 o 
   8   6   9   100845.66   100960.64   5660.06 o 
  10   6   9    70267.08    69613.05   4848.21 o 
  12   6   9      173.22    -2830.03   2830.03 o 
  14   6   9    16834.21    16579.98   1686.58 o 
  16   6   9    17828.26    17694.84   1863.82 o 
  18   6   9     5382.41     8370.03   1595.11 o 
  20   6   9    10690.04    10891.33   1880.97 o 
  22   6   9     4034.77     1297.81   3899.15 o 
 -35   7   9      460.76    -1400.72   3721.92 o 
 -33   7   9      139.95    -3596.14   3596.14 o 
 -31   7   9      282.58    -3064.44   3979.20 o 
 -29   7   9     2232.88     -423.08   4373.69 o 
 -27   7   9     3081.68     3973.48   1635.13 o 
 -25   7   9     6960.64     5900.19   1909.56 o 
 -23   7   9     3497.12    -1943.86   3607.58 o 
 -21   7   9    24575.12    31576.29   2469.85 o 
 -19   7   9    50838.33    57212.37   4373.69 o 
 -17   7   9     4419.84     6952.16   1583.67 o 
 -15   7   9     8376.73    11903.28   1806.65 o 
 -13   7   9    13118.16    10971.37   1880.97 o 
 -11   7   9     6310.75     7632.51   1606.54 o 
  -9   7   9      104.83    -3470.36   3470.36 o 
  -7   7   9     2506.28     3270.26   1417.87 o 
  -5   7   9     3263.67     6151.75   1303.53 o 
  -3   7   9     9988.88    11125.74   1349.27 o 
  -1   7   9    21786.69    22262.91   1577.96 o 
   1   7   9     3499.41     4819.63   1029.10 o 
   3   7   9     6136.95     6837.81   1194.90 o 
   5   7   9    21631.31    21165.21   1446.46 o 
   7   7   9    10924.41    10674.08   1377.85 o 
   9   7   9     2799.16     3367.45   1183.47 o 
  11   7   9    12541.15    13795.69   1572.24 o 
  13   7   9    12758.05    13172.51   1549.37 o 
  15   7   9     3655.89     2338.35   3081.59 o 
  17   7   9      675.73      365.90   2681.38 o 
  19   7   9        9.46     3127.33   2767.14 o 
 -32   8   9    24062.32    27214.04   2578.47 o 
 -30   8   9     5952.94     5917.34   1995.32 o 
 -28   8   9     3381.81     3910.59   3453.21 o 
 -26   8   9    41395.29    43039.34   2984.40 o 
 -24   8   9    59191.31    63221.18   4139.28 o 
 -22   8   9    15100.49    14035.81   1920.99 o 
 -20   8   9     2079.22     3590.42   3590.42 o 
 -18   8   9    24629.82    26316.43   2189.70 o 
 -16   8   9    51580.98    60276.81   4190.73 o 
 -14   8   9    32861.14    32491.04   2435.54 o 
 -12   8   9      120.44      577.44   2830.03 o 
 -10   8   9    54299.17    61643.23   4407.99 o 
  -8   8   9    39823.12    44737.36   2915.79 o 
  -6   8   9    45091.46    51169.25   3670.46 o 
  -4   8   9     5117.62     1818.08   2910.07 o 
  -2   8   9    11302.08    10119.51   1372.14 o 
   0   8   9    43255.42    40535.01   2029.62 o 
   2   8   9    65424.59    65382.30   4059.24 o 
   4   8   9    12450.83    10971.37   1349.27 o 
   6   8   9     7819.99     6134.59   1337.83 o 
   8   8   9    43993.83    42759.20   3213.09 o 
  10   8   9    40349.32    43302.33   3001.55 o 
  12   8   9    14056.51    16602.85   1600.83 o 
  14   8   9      352.01    -1663.72   2732.84 o 
  16   8   9    15688.93    14624.69   1983.88 o 
  18   8   9    15547.28    18478.10   2069.64 o 
 -31   9   9       37.36    -1417.87   3190.22 o 
 -29   9   9      157.97    -1389.29   3493.23 o 
 -27   9   9      516.56      434.51   3756.22 o 
 -25   9   9     2641.96     4150.71   3613.29 o 
 -23   9   9      440.89    -3756.22   3756.22 o 
 -21   9   9     6556.44     8615.87   1572.24 o 
 -19   9   9     5860.42     1395.01   2927.22 o 
 -17   9   9       12.83     -663.20   2772.86 o 
 -15   9   9     6222.81     2189.70   3447.49 o 
 -13   9   9    17378.09    18420.93   1760.91 o 
 -11   9   9      455.12     1395.01   2881.49 o 
  -9   9   9    26226.26    25561.76   1789.49 o 
  -7   9   9      268.19     1617.98   1126.30 o 
  -5   9   9     1652.40      737.52   2492.71 o 
  -3   9   9       28.63     1383.57   1029.10 o 
  -1   9   9     7686.31     7146.54   1366.42 o 
   1   9   9    14964.74    15459.40   1383.57 o 
   3   9   9      689.53     2069.64   2029.62 o 
   5   9   9    17829.13    17700.56   1595.11 o 
   7   9   9     4722.83     5425.66   1234.92 o 
   9   9   9       13.07     -600.31   2607.06 o 
  11   9   9     1790.41      943.34   2732.84 o 
  13   9   9      224.14      680.35   2772.86 o 
  15   9   9      473.77     1795.21   3155.91 o 
  17   9   9      178.75      874.74   1503.63 o 
 -30  10   9     7241.85     3819.11   4099.26 o 
 -28  10   9    22353.87    23503.55   2395.52 o 
 -26  10   9    69271.28    67897.88   4299.36 o 
 -24  10   9    30377.33    31616.31   2549.89 o 
 -22  10   9      562.75    -3910.59   3910.59 o 
 -20  10   9     3210.15     1074.84   3790.53 o 
 -18  10   9     5979.84     7786.87   1543.65 o 
 -16  10   9    23458.91    24749.91   1903.84 o 
 -14  10   9    52691.23    61826.18   4042.09 o 
 -12  10   9    47846.21    50220.19   3327.43 o 
 -10  10   9    20552.97    22400.13   2058.20 o 
  -8  10   9   125867.94   129764.09   6683.45 o 
  -6  10   9   107130.32   102121.24   6197.48 o 
  -4  10   9      312.89     2824.31   2338.35 o 
  -2  10   9    62826.18    59207.68   4242.19 o 
   0  10   9    74462.90    78748.02   3691.20 o 
   2  10   9    11803.08    12229.17   1532.22 o 
   4  10   9      133.67     1961.01   1961.01 o 
   6  10   9       86.87        0.00   2378.37 o 
   8  10   9     5727.61     3075.87   2784.29 o 
  10  10   9    33588.51    30947.39   2149.68 o 
  12  10   9    46909.02    45560.65   3333.15 o 
  14  10   9     6883.55     6106.01   1640.85 o 
  16  10   9    18902.88    23829.44   2063.92 o 
 -27  11   9     1475.98      566.01   1680.87 o 
 -25  11   9    18445.60    23057.61   2246.87 o 
 -23  11   9     4594.94     4413.71   3378.89 o 
 -21  11   9    10411.89     9330.53   1915.27 o 
 -19  11   9    28482.88    27900.11   2264.02 o 
 -17  11   9      304.28     1029.10   2727.12 o 
 -15  11   9    12478.79    12778.02   1669.43 o 
 -13  11   9    22170.18    23772.26   1915.27 o 
 -11  11   9     1922.51     1160.60   1303.53 o 
  -9  11   9    21269.50    17208.88   1732.32 o 
  -7  11   9     1252.82     3070.16   2624.21 o 
  -5  11   9    18395.14    18643.90   1623.69 o 
  -3  11   9     2729.38     2492.71   1223.49 o 
  -1  11   9    16374.94    12006.19   1600.83 o 
   1  11   9    19195.26    17666.26   1635.13 o 
   3  11   9     2189.94     2498.43   1337.83 o 
   5  11   9    26756.64    27139.72   2086.79 o 
   7  11   9     5766.46     6694.88   1349.27 o 
   9  11   9     5652.17     2681.38   3213.09 o 
  11  11   9    22804.84    23909.48   2109.66 o 
  13  11   9      619.91     2607.06   2435.54 o 
 -24  12   9    38552.13    36521.70   2875.77 o 
 -22  12   9    45233.72    50323.10   3636.16 o 
 -20  12   9       37.86    -2932.94   2932.94 o 
 -18  12   9    67011.52    67474.80   4476.59 o 
 -16  12   9   100325.67   110342.63   6872.12 o 
 -14  12   9    11366.77     9587.80   1703.74 o 
 -12  12   9    13899.41    12943.82   1840.95 o 
 -10  12   9    43610.73    52421.33   3744.79 o 
  -8  12   9    10943.35    14756.18   1646.56 o 
  -6  12   9     2061.01     2790.01   1395.01 o 
  -4  12   9    13680.99    14859.09   1743.76 o 
  -2  12   9     6158.31     1738.04   2932.94 o 
   0  12   9    28355.70    27333.49   1818.08 o 
   2  12   9   104263.24    99554.22   6317.54 o 
   4  12   9    43193.21    44851.71   3333.15 o 
   6  12   9     3394.71     1332.12   3110.18 o 
   8  12   9    70369.29    74295.47   5116.93 o 
  10  12   9    45451.95    45297.66   2967.24 o 
 -21  13   9      513.15     -200.10   1572.24 o 
 -19  13   9      290.63     2561.32   1583.67 o 
 -17  13   9     1212.22     2629.93   2932.94 o 
 -15  13   9    10124.00    11411.60   1920.99 o 
 -13  13   9      863.37     1040.54   3333.15 o 
 -11  13   9    23911.33    24384.01   2132.53 o 
  -9  13   9    19887.18    18689.64   1943.86 o 
  -7  13   9      971.74     -314.45   2990.11 o 
  -5  13   9    44900.82    44908.88   2715.69 o 
  -3  13   9    27197.89    30232.74   2189.70 o 
  -1  13   9     4345.58     4556.64   1446.46 o 
   1  13   9    21275.32    20113.23   1795.21 o 
   3  13   9     5957.26     6803.51   1480.76 o 
   5  13   9      113.23        0.00   2944.38 o 
   7  13   9      964.52     3510.38   1452.18 o 
 -14  14   9    15977.11    16437.05   1978.16 o 
 -12  14   9    10327.76     1452.18   4407.99 o 
 -10  14   9     3909.10     4562.35   1606.54 o 
  -8  14   9    47506.23    46526.86   3253.11 o 
  -6  14   9    47662.16    49379.75   3727.64 o 
  -4  14   9      354.53      674.63   2635.65 o 
  -2  14   9    22839.27    22245.76   2063.92 o 
   0  14   9    19282.21    20770.54   2141.10 o 
 -38   0  10    60600.72    59310.59   4310.79 o 
 -36   0  10     5803.14     5442.81   4156.43 o 
 -34   0  10    33783.28    33348.63   2755.71 o 
 -32   0  10    45436.42    50180.17   4150.71 o 
 -30   0  10     3383.97     3270.26   3144.48 o 
 -28   0  10     1297.71     4402.27   1280.66 o 
 -26   0  10    28042.25    27705.72   1903.84 o 
 -24   0  10    31732.11    33034.18   2258.31 o 
 -22   0  10    38991.49    38757.14   2326.91 o 
 -20   0  10   168176.67   161043.08   7163.70 o 
 -18   0  10    82023.14    77034.02   5156.95 o 
 -16   0  10    50435.42    47447.33   3081.59 o 
 -14   0  10   357484.81   345126.63   8781.67 o 
 -12   0  10   160805.81   155405.88   5980.23 o 
 -10   0  10     1703.78     1778.06   1029.10 o 
  -8   0  10    85990.34    82785.56   4390.84 o 
  -6   0  10    95960.06   101246.52   4768.17 o 
  -4   0  10    29798.47    30890.22   2235.44 o 
  -2   0  10     8777.96     7603.92   1194.90 o 
   0   0  10    43229.23    41412.62   1894.19 o 
   2   0  10     2711.13     1898.12   2401.24 o 
   4   0  10   107723.65   106929.45   5705.80 o 
   6   0  10   263769.53   253971.02   8684.48 o 
   8   0  10      142.03    -2801.45   2801.45 o 
  10   0  10    94427.66   109547.93   6460.48 o 
  12   0  10   118648.84   121674.20   6992.18 o 
  14   0  10    12799.49    14790.49   1812.36 o 
  16   0  10     8261.72     7100.81   1875.25 o 
  18   0  10    27178.12    30981.70   2595.62 o 
  20   0  10     2396.07     1400.72   4373.69 o 
  22   0  10     1617.48     4093.54   4402.27 o 
 -37   1  10     5830.01     8741.65   1886.69 o 
 -35   1  10     3769.14     -445.94   4448.01 o 
 -33   1  10    11171.89    11766.07   2063.92 o 
 -31   1  10    27918.73    26173.50   2309.76 o 
 -29   1  10       65.81     1103.43   2921.51 o 
 -27   1  10    56075.96    54651.05   3710.49 o 
 -25   1  10     9753.71     8856.00   1577.96 o 
 -23   1  10     8758.31     8232.82   1669.43 o 
 -21   1  10    48016.84    54010.72   3664.75 o 
 -19   1  10     1334.31     2452.69   2372.65 o 
 -17   1  10    24961.02    25304.48   1680.87 o 
 -15   1  10    10086.06     8667.33   1395.01 o 
 -13   1  10    13083.37    11903.28   1395.01 o 
 -11   1  10    18412.74    20284.75   1560.81 o 
  -9   1  10      987.52      537.42   2132.53 o 
  -7   1  10    36723.25    36750.39   2212.57 o 
  -5   1  10    25130.77    24309.68   1606.54 o 
  -3   1  10     9845.45     8432.92   1297.81 o 
  -1   1  10   103178.13   101092.14   5225.55 o 
   1   1  10    12323.29    12223.45   1297.81 o 
   3   1  10    25824.88    28403.22   1829.52 o 
   5   1  10    29486.12    31244.69   2138.25 o 
   7   1  10     9505.59     4299.36   3024.42 o 
   9   1  10    24651.15    22977.57   1669.43 o 
  11   1  10      310.45     2721.40   2281.18 o 
  13   1  10    20976.96    17254.62   1909.56 o 
  15   1  10     4625.67     4367.97   3344.58 o 
  17   1  10     7436.79     8861.71   1886.69 o 
  19   1  10    21842.70    26276.41   2309.76 o 
  21   1  10        5.48    -4356.53   4356.53 o 
 -36   2  10    12036.14    10731.25   1972.45 o 
 -34   2  10     5366.11     5980.23   1846.67 o 
 -32   2  10    10996.70    11983.32   2029.62 o 
 -30   2  10   100460.95    99514.19   6271.81 o 
 -28   2  10    64143.55    66159.84   4407.99 o 
 -26   2  10      670.28    -1051.97   3138.76 o 
 -24   2  10   149160.13   126402.35   7552.47 o 
 -22   2  10    95161.78    95889.47   5917.34 o 
 -20   2  10    16028.55    14676.14   1766.63 o 
 -18   2  10     3506.59     3567.55   2812.88 o 
 -16   2  10    10211.42    10016.60   1446.46 o 
 -14   2  10    23448.60    26345.02   2115.38 o 
 -12   2  10    63055.12    65914.00   4139.28 o 
 -10   2  10    67991.38    62809.54   3927.74 o 
  -8   2  10      235.04      548.85   2183.98 o 
  -6   2  10   106849.26   106637.87   4882.52 o 
  -4   2  10   216644.66   211337.59   6929.29 o 
  -2   2  10    90595.29    96564.09   4876.80 o 
   0   2  10    24276.96    25308.87   1443.60 o 
   2   2  10   157517.14   156469.28   6471.91 o 
   4   2  10    40443.88    40403.70   2675.67 o 
   6   2  10     4438.80     6357.57   1194.90 o 
   8   2  10     3893.69     3801.96   1286.38 o 
  10   2  10      580.01    -1137.73   2635.65 o 
  12   2  10    12597.77    12492.16   1612.26 o 
  14   2  10    30636.51    41049.75   2932.94 o 
  16   2  10    24114.52    27042.52   2183.98 o 
  18   2  10     1175.61     3664.75   3521.82 o 
  20   2  10    45304.30    47195.78   3024.42 o 
  22   2  10    42877.46    51575.18   3418.91 o 
 -37   3  10     6782.54     6843.53   2081.07 o 
 -35   3  10    11078.84    12629.37   1943.86 o 
 -33   3  10     1350.71    -3876.29   3876.29 o 
 -31   3  10     1468.59     4579.51   4190.73 o 
 -29   3  10       79.88      806.13   2852.90 o 
 -27   3  10     2398.13     2355.50   3721.92 o 
 -25   3  10     6365.92     3150.20   1858.10 o 
 -23   3  10    12968.06    12154.84   1869.54 o 
 -21   3  10      446.94     2538.45   2944.38 o 
 -19   3  10    10787.42    12823.76   1600.83 o 
 -17   3  10    43037.68    42433.32   3064.44 o 
 -15   3  10    14833.31    19410.02   1635.13 o 
 -13   3  10      713.83     2709.97   1337.83 o 
 -11   3  10    29878.84    25681.82   1738.04 o 
  -9   3  10    21593.76    19827.37   1497.92 o 
  -7   3  10     2684.19     3047.29   2321.20 o 
  -5   3  10      588.80     -554.57   2103.94 o 
  -3   3  10      686.58     1709.45   2429.82 o 
  -1   3  10      828.40     2995.83   2515.58 o 
   1   3  10     4087.27     2932.94   1217.77 o 
   3   3  10    35528.62    35921.39   2578.47 o 
   5   3  10      175.15      874.74   1080.56 o 
   7   3  10    33276.85    32548.22   2738.56 o 
   9   3  10    28692.66    31324.73   2092.51 o 
  11   3  10     1615.99     -291.58   2698.53 o 
  13   3  10     6384.30     3876.29   1492.20 o 
  15   3  10    18675.07    21268.12   1920.99 o 
  17   3  10     4633.72      771.83   4047.80 o 
  19   3  10       84.81      423.08   3584.71 o 
  21   3  10      382.10     3201.65   3378.89 o 
 -36   4  10     5235.71    -1383.57   3830.55 o 
 -34   4  10     1139.94      897.61   1543.65 o 
 -32   4  10    11851.40    14584.67   2029.62 o 
 -30   4  10    19633.63    20301.90   2092.51 o 
 -28   4  10    12333.73    15122.09   2041.05 o 
 -26   4  10       41.10     1566.52   3264.54 o 
 -24   4  10    28813.01    28448.96   2269.74 o 
 -22   4  10    68488.55    68303.80   4539.48 o 
 -20   4  10    30980.76    28220.27   2304.05 o 
 -18   4  10       93.43        0.00   3476.08 o 
 -16   4  10    21267.59    18786.83   1966.73 o 
 -14   4  10    64644.38    67457.66   4865.37 o 
 -12   4  10    58544.65    55943.14   3704.77 o 
 -10   4  10    14887.58    13669.91   1715.17 o 
  -8   4  10     5187.00     2229.72   3115.89 o 
  -6   4  10    74647.37    71962.84   4682.42 o 
  -4   4  10    72428.09    77857.30   4499.46 o 
  -2   4  10     7770.19     9370.55   1297.81 o 
   0   4  10     6461.50     6381.07    937.61 o 
   2   4  10    22966.33    22028.51   1612.26 o 
   4   4  10    51205.11    53736.29   3904.87 o 
   6   4  10    50517.48    55697.30   3573.27 o 
   8   4  10       90.73      268.71   1983.88 o 
  10   4  10    15031.25    12949.54   1652.28 o 
  12   4  10    40736.61    41924.48   3041.57 o 
  14   4  10    28104.84    30329.93   2704.25 o 
  16   4  10     3755.27     5711.52   1652.28 o 
  18   4  10     3960.53    -3613.29   3739.07 o 
  20   4  10    14225.54    12206.30   1972.45 o 
 -35   5  10    16423.31    13138.21   2206.85 o 
 -33   5  10     5058.50     -440.23   4196.45 o 
 -31   5  10      489.78     -428.79   3916.31 o 
 -29   5  10     4721.44     3270.26   1852.38 o 
 -27   5  10     6179.65     4013.50   1938.14 o 
 -25   5  10    13051.88    15791.00   2052.49 o 
 -23   5  10    15935.28    16751.50   1989.60 o 
 -21   5  10     5786.04     1515.07   3659.03 o 
 -19   5  10    24990.58    24664.15   2252.59 o 
 -17   5  10    86777.59    88119.74   6088.85 o 
 -15   5  10    34639.55    33491.56   2589.91 o 
 -13   5  10     4498.89     4379.40   1989.60 o 
 -11   5  10    70816.87    72620.31   5242.70 o 
  -9   5  10    53253.41    51832.45   3578.99 o 
  -7   5  10     3485.38     6088.85   1595.11 o 
  -5   5  10     1836.96     -463.10   2790.01 o 
  -3   5  10      307.74     1172.03   1126.30 o 
  -1   5  10    14292.31    14761.90   1783.78 o 
   1   5  10    37793.92    38459.84   2401.24 o 
   3   5  10    18383.20    17883.51   1595.11 o 
   5   5  10      915.38      503.12   2315.48 o 
   7   5  10    50777.25    48842.34   3447.49 o 
   9   5  10    72849.80    78240.37   5288.44 o 
  11   5  10     9087.63     2441.26   3447.49 o 
  13   5  10    10138.14    11171.48   1646.56 o 
  15   5  10    25628.29    29701.03   2218.29 o 
  17   5  10     9185.07    11434.47   1909.56 o 
  19   5  10      153.62    -3613.29   3613.29 o 
 -34   6  10    11034.07    11325.84   2241.16 o 
 -32   6  10     8568.54     8947.47   2012.47 o 
 -30   6  10      348.41      428.79   3544.69 o 
 -28   6  10      341.07    -2527.02   3567.55 o 
 -26   6  10     8554.34     7466.71   1829.52 o 
 -24   6  10       62.38     -800.41   3350.30 o 
 -22   6  10     4486.06     6694.88   1658.00 o 
 -20   6  10    59865.69    58292.93   3453.21 o 
 -18   6  10    38095.91    33937.51   2835.75 o 
 -16   6  10    13084.68    13595.58   2115.38 o 
 -14   6  10   111830.49   121622.73   7981.26 o 
 -12   6  10    56272.02    55091.28   3962.04 o 
 -10   6  10     1988.09     4127.84   2081.07 o 
  -8   6  10    31441.88    28408.94   2961.53 o 
  -6   6  10     4524.38    -2063.92   4705.28 o 
  -4   6  10      569.26     4270.77   3527.53 o 
  -2   6  10     4967.44     3859.13   1463.61 o 
   0   6  10    19973.57    18553.05   1249.41 o 
   2   6  10     1447.86    -1692.30   2509.87 o 
   4   6  10    40388.03    42033.11   2961.53 o 
   6   6  10   100149.50    86444.60   5654.35 o 
   8   6  10     3076.60     1132.01   3081.59 o 
  10   6  10    30216.55    34960.89   2298.33 o 
  12   6  10    51071.11    56446.27   4024.93 o 
  14   6  10     8025.58    11360.15   1772.34 o 
  16   6  10     3695.79     3784.81   3018.70 o 
  18   6  10     9384.25     7575.34   1863.82 o 
 -33   7  10    48670.60    48527.89   3373.17 o 
 -31   7  10    28047.65    29838.25   2555.60 o 
 -29   7  10     6100.96     5391.35   1932.43 o 
 -27   7  10    95790.43   100228.84   6437.61 o 
 -25   7  10    71123.29    68092.27   4819.63 o 
 -23   7  10      658.03     3287.41   3087.31 o 
 -21   7  10    49256.70    54496.68   3641.88 o 
 -19   7  10    44857.23    44371.46   3018.70 o 
 -17   7  10     2379.01     3035.85   3527.53 o 
 -15   7  10     2070.53     4362.25   3447.49 o 
 -13   7  10    10055.08    12189.14   1903.84 o 
 -11   7  10     2302.70     -325.88   3870.57 o 
  -9   7  10    47933.93    50437.45   3373.17 o 
  -7   7  10   132102.67   121822.84   7083.65 o 
  -5   7  10    21330.25    20747.84   1938.14 o 
  -3   7  10    47190.13    46149.52   3184.50 o 
  -1   7  10   169846.39   170676.61   7369.52 o 
   1   7  10    54369.96    52141.18   3361.73 o 
   3   7  10     9485.07     7135.11   1314.96 o 
   5   7  10    45893.94    49568.43   3401.75 o 
   7   7  10     8655.50    10771.27   1383.57 o 
   9   7  10     2718.40     2429.82   2389.80 o 
  11   7  10     8807.07     8981.78   1549.37 o 
  13   7  10     8514.93     6414.74   1829.52 o 
  15   7  10      479.12     2607.06   3184.50 o 
  17   7  10    34614.01    34360.58   2595.62 o 
 -32   8  10      112.77      474.53   3687.62 o 
 -30   8  10    30713.37    25538.89   2704.25 o 
 -28   8  10    28415.55    28631.91   2589.91 o 
 -26   8  10       20.94     2201.14   3373.17 o 
 -24   8  10    46277.22    44703.06   2807.16 o 
 -22   8  10    12047.75     8232.82   2018.18 o 
 -20   8  10     5019.64     3962.04   1755.19 o 
 -18   8  10    17757.40    18752.53   2075.36 o 
 -16   8  10      267.58      360.19   2618.49 o 
 -14   8  10    20154.37    21125.18   1978.16 o 
 -12   8  10       58.59     -628.90   3264.54 o 
 -10   8  10    50338.45    49745.66   2824.31 o 
  -8   8  10    27336.82    25201.57   1995.32 o 
  -6   8  10    12636.09    13161.08   1560.81 o 
  -4   8  10    65737.31    67217.54   4059.24 o 
  -2   8  10    26497.78    22434.43   1703.74 o 
   0   8  10    10799.89     9671.83   1435.03 o 
   2   8  10    39564.60    40192.16   3144.48 o 
   4   8  10      327.62      543.14   2252.59 o 
   6   8  10     7189.35     8244.25   1440.74 o 
   8   8  10      886.06      303.01   2229.72 o 
  10   8  10     9689.32     9010.36   1640.85 o 
  12   8  10     6048.58     7215.15   1566.52 o 
  14   8  10     3161.81     3721.92   1515.07 o 
  16   8  10    22751.58    24429.74   2023.90 o 
 -29   9  10     3381.81     2852.90   4202.17 o 
 -27   9  10     6621.44     5425.66   1995.32 o 
 -25   9  10    14553.82    14355.98   2252.59 o 
 -23   9  10    24680.82    23389.21   2275.46 o 
 -21   9  10     3608.49     2366.94   3744.79 o 
 -19   9  10    27211.17    30124.11   2218.29 o 
 -17   9  10   133997.39   151209.44   8044.15 o 
 -15   9  10    70543.10    72162.94   5025.45 o 
 -13   9  10     8533.62    10885.62   1600.83 o 
 -11   9  10    98361.65   108124.34   6494.78 o 
  -9   9  10    45373.53    55142.73   4059.24 o 
  -7   9  10      820.34    -2161.11   3138.76 o 
  -5   9  10     1147.03     2041.05   1114.86 o 
  -3   9  10     4307.03     2292.61   2818.60 o 
  -1   9  10     7765.22     3373.17   2852.90 o 
   1   9  10    35295.55    34263.39   2418.39 o 
   3   9  10    59259.73    57755.50   4162.15 o 
   5   9  10       76.85      297.30   2618.49 o 
   7   9  10    70798.02    70356.29   4556.64 o 
   9   9  10    83000.36    93568.27   6466.19 o 
  11   9  10     9829.44    10050.90   1686.58 o 
  13   9  10    19295.10    22194.30   1949.58 o 
  15   9  10    43570.79    44051.30   3075.87 o 
 -28  10  10     5989.75     6912.14   1932.43 o 
 -26  10  10       38.42    -3693.33   3693.33 o 
 -24  10  10     2933.44      428.79   4087.82 o 
 -22  10  10      608.00     4070.67   2932.94 o 
 -20  10  10     1039.22     2612.78   1583.67 o 
 -18  10  10     3993.67     4150.71   1617.98 o 
 -16  10  10     1050.26        0.00   1457.89 o 
 -14  10  10    16351.71    18969.79   1840.95 o 
 -12  10  10      648.38        0.00   3093.02 o 
 -10  10  10     4823.05     4219.32   1446.46 o 
  -8  10  10     2965.15     5557.15   1297.81 o 
  -6  10  10      562.28     -829.00   2504.15 o 
  -4  10  10    10386.27     8467.22   1537.94 o 
  -2  10  10     3033.94     2172.55   2435.54 o 
   0  10  10     6965.48     6983.89   1143.45 o 
   2  10  10    14687.15    13424.07   1629.41 o 
   4  10  10      111.37     -914.76   2532.74 o 
   6  10  10     8131.28     7878.35   1583.67 o 
   8  10  10     1487.77     2338.35   2612.78 o 
  10  10  10     2411.73    -2812.88   3298.84 o 
  12  10  10     5006.83     7420.97   1560.81 o 
 -25  11  10    27482.46    29106.44   2652.80 o 
 -23  11  10     3585.21     2561.32   3298.84 o 
 -21  11  10     3423.78     9536.35   1680.87 o 
 -19  11  10    26419.59    25413.11   2361.22 o 
 -17  11  10    20525.08    23926.63   2178.27 o 
 -15  11  10     4981.29      697.50   3670.46 o 
 -13  11  10      572.89     3664.75   2927.22 o 
 -11  11  10    13666.96    16397.03   1835.23 o 
  -9  11  10    51095.91    48607.93   3596.14 o 
  -7  11  10    30682.63    30747.29   2161.11 o 
  -5  11  10    11819.34    13103.90   1635.13 o 
  -3  11  10    14975.48    14887.68   1698.02 o 
  -1  11  10    88230.09    84329.22   5128.36 o 
   1  11  10    51705.06    50729.03   3670.46 o 
   3  11  10     2445.44      954.78   2744.27 o 
   5  11  10    12703.16    11525.95   1686.58 o 
   7  11  10    27294.13    25104.38   2189.70 o 
   9  11  10    15865.05    14807.64   1840.95 o 
 -22  12  10     5004.53     8135.63   1846.67 o 
 -20  12  10      986.46     1229.21   1755.19 o 
 -18  12  10       66.73    -1949.58   3195.93 o 
 -16  12  10      450.49    -3350.30   3470.36 o 
 -14  12  10     3197.09     1417.87   3218.80 o 
 -12  12  10     1534.31    -3064.44   3676.18 o 
 -10  12  10      492.46      331.60   2812.88 o 
  -8  12  10      152.34    -2561.32   3012.98 o 
  -6  12  10     9817.62     8438.64   1818.08 o 
  -4  12  10     6688.96     8112.76   1577.96 o 
  -2  12  10       94.70    -2955.81   2955.81 o 
   0  12  10     1894.20     1542.11   1940.46 o 
   2  12  10     3178.09     2990.11   2509.87 o 
   4  12  10     2287.77     3436.06   3110.18 o 
   6  12  10     1345.40      708.94   2807.16 o 
 -17  13  10     8921.25    10519.71   1863.82 o 
 -15  13  10     7938.82     7312.34   1852.38 o 
 -13  13  10     2507.68    -2555.60   3561.84 o 
 -11  13  10     1303.21      714.65   2921.51 o 
  -9  13  10    23492.01    22491.60   2246.87 o 
  -7  13  10    42876.02    45234.76   3207.37 o 
  -5  13  10     7425.30     3979.20   3441.78 o 
  -3  13  10    13513.09    12572.20   1823.80 o 
  -1  13  10    43177.68    53730.58   3727.64 o 
   1  13  10    18454.28    18363.76   1915.27 o 
 -35   1  11     1260.77     2332.63   3401.75 o 
 -33   1  11    19354.84    19621.55   2321.20 o 
 -31   1  11    35433.28    32388.14   2475.56 o 
 -29   1  11    41077.97    35932.82   2881.49 o 
 -27   1  11      226.65    -3590.42   3590.42 o 
 -25   1  11    25695.01    25247.31   1886.69 o 
 -23   1  11   119597.38   108027.16   6414.74 o 
 -21   1  11    56074.05    51397.94   3733.35 o 
 -19   1  11     1412.86     1800.93   2892.92 o 
 -17   1  11    57821.10    61494.58   4287.93 o 
 -15   1  11    76609.62    76113.55   4945.41 o 
 -13   1  11    42608.06    37842.38   2281.18 o 
 -11   1  11    14384.16    13492.67   1423.59 o 
  -9   1  11     7358.81     7529.60   1269.23 o 
  -7   1  11    44456.92    47550.24   3367.45 o 
  -5   1  11   107710.52   106969.48   5288.44 o 
  -3   1  11    54641.30    59167.66   3739.07 o 
  -1   1  11     5718.61     4745.31   1406.44 o 
   1   1  11    81398.57    76422.28   4888.24 o 
   3   1  11    78360.66    80069.88   5254.14 o 
   5   1  11    11192.02    14744.75   1395.01 o 
   7   1  11     6069.01     2744.27   2830.03 o 
   9   1  11    32745.53    32165.17   2246.87 o 
  11   1  11    12689.53    14990.59   1732.32 o 
  13   1  11    23711.68    22994.72   2389.80 o 
  15   1  11     8125.89     5911.62   1858.10 o 
  17   1  11     2891.03      423.08   2772.86 o 
  19   1  11    22358.35    19976.02   2498.43 o 
 -36   2  11    16169.96    19044.11   2349.78 o 
 -34   2  11     6704.43    10325.33   1926.71 o 
 -32   2  11     1854.41     3127.33   3304.56 o 
 -30   2  11    25822.84    25664.67   2504.15 o 
 -28   2  11      681.87     -766.11   3224.52 o 
 -26   2  11     2712.20    -1429.31   3064.44 o 
 -24   2  11      979.35    -3167.35   3167.35 o 
 -22   2  11     5623.00     2755.71   3316.00 o 
 -20   2  11      882.85      280.14   2892.92 o 
 -18   2  11    12687.76    13641.32   1652.28 o 
 -16   2  11    50222.22    47184.34   3155.91 o 
 -14   2  11     5629.42     6723.47   1417.87 o 
 -12   2  11    29104.13    29032.12   1852.38 o 
 -10   2  11    64708.67    71008.05   4407.99 o 
  -8   2  11    11062.40    12114.82   1440.74 o 
  -6   2  11    43883.66    41352.76   2921.51 o 
  -4   2  11    10034.62     9239.05   1389.29 o 
  -2   2  11     5343.01     5557.15   1286.38 o 
   0   2  11     3853.06     2828.61   2063.92 o 
   2   2  11     6898.27     7272.32   1252.07 o 
   4   2  11     9377.66     9965.14   1314.96 o 
   6   2  11      264.80      788.98   2281.18 o 
   8   2  11    26828.31    29455.19   1823.80 o 
  10   2  11    26116.83    29060.71   2235.44 o 
  12   2  11     5119.95     3007.27   3613.29 o 
  14   2  11    24360.93    22846.07   2292.61 o 
  16   2  11     5857.74     5665.78   1858.10 o 
  18   2  11      494.17    -3458.93   3767.66 o 
 -35   3  11     8861.89     5620.04   4293.64 o 
 -33   3  11    69545.30    72225.83   5002.58 o 
 -31   3  11    50583.55    52284.11   3647.60 o 
 -29   3  11      140.03    -3813.40   3813.40 o 
 -27   3  11    19043.14    17494.74   2155.40 o 
 -25   3  11     3176.01     4236.47   1675.15 o 
 -23   3  11     7188.01     8107.04   1732.32 o 
 -21   3  11    37075.86    34960.89   2669.95 o 
 -19   3  11    58983.63    62392.18   4568.07 o 
 -17   3  11      498.22     1120.58   2972.96 o 
 -15   3  11   108698.88   100674.79   6180.33 o 
 -13   3  11   185054.97   181848.09   7460.99 o 
 -11   3  11    13095.48    12697.98   1560.81 o 
  -9   3  11   116236.25   106998.05   5785.84 o 
  -7   3  11   166487.63   153839.38   6523.37 o 
  -5   3  11     7632.49     6374.72   1354.98 o 
  -3   3  11    11697.42    10765.55   1412.16 o 
  -1   3  11     7516.76     7844.05   1377.85 o 
   1   3  11      399.12     -228.69   2395.52 o 
   3   3  11    18015.81    16059.71   1526.50 o 
   5   3  11    38137.37    39214.51   2481.28 o 
   7   3  11    31913.53    31084.61   1863.82 o 
   9   3  11    10365.21    12886.65   1543.65 o 
  11   3  11   108873.21    97987.68   6643.43 o 
  13   3  11    55572.70    56291.89   3910.59 o 
  15   3  11      148.55     3761.94   2870.05 o 
  17   3  11    23603.62    26933.90   2538.45 o 
  19   3  11    22894.62    26911.03   2384.09 o 
 -34   4  11     1289.43     1400.72   3327.43 o 
 -32   4  11    12198.86     7815.46   2206.85 o 
 -30   4  11     8177.26     7152.26   1955.29 o 
 -28   4  11    18401.77    21548.26   2109.66 o 
 -26   4  11    78857.66    81573.51   5574.30 o 
 -24   4  11    11159.67    12486.44   1966.73 o 
 -22   4  11    46248.18    42816.37   2870.05 o 
 -20   4  11    97666.77   101566.68   5860.17 o 
 -18   4  11    18009.99    17294.63   1955.29 o 
 -16   4  11     7440.28     3990.63   3773.38 o 
 -14   4  11    12463.52    12852.34   1709.45 o 
 -12   4  11     1713.37     3944.89   1566.52 o 
 -10   4  11     4403.60     1480.76   3316.00 o 
  -8   4  11    54856.41    53027.36   3687.62 o 
  -6   4  11    65603.56    71271.05   4670.98 o 
  -4   4  11      258.58    -2355.50   2881.49 o 
  -2   4  11   115771.58   121159.64   5843.01 o 
   0   4  11   113018.80   109475.42   4079.66 o 
   2   4  11      258.50     -245.84   2366.94 o 
   4   4  11    65168.27    65771.07   4122.13 o 
   6   4  11    53146.30    53439.00   3664.75 o 
   8   4  11      387.39    -1732.32   2738.56 o 
  10   4  11    15942.45    16797.24   1635.13 o 
  12   4  11      364.36     2258.31   1406.44 o 
  14   4  11      263.43     1080.56   3133.04 o 
  16   4  11     3864.42     3922.02   1646.56 o 
  18   4  11    15485.80    17460.44   2349.78 o 
 -33   5  11      143.01     3264.54   3264.54 o 
 -31   5  11    10028.08    10331.04   2161.11 o 
 -29   5  11    45232.50    40895.38   2835.75 o 
 -27   5  11     9476.94     6386.15   2149.68 o 
 -25   5  11    25981.30    33148.53   2527.02 o 
 -23   5  11   103863.87   109422.16   7432.40 o 
 -21   5  11    17382.46    19987.45   2252.59 o 
 -19   5  11    14111.05    10605.47   2086.79 o 
 -17   5  11    40251.60    36190.09   2664.23 o 
 -15   5  11    14518.32    13727.08   1983.88 o 
 -13   5  11      594.91     1326.40   3693.33 o 
 -11   5  11      995.44    -1555.09   3887.72 o 
  -9   5  11    24470.10    28763.41   2126.81 o 
  -7   5  11      409.27      714.65   1463.61 o 
  -5   5  11    98541.50    94557.35   5454.24 o 
  -3   5  11   104895.81   109576.54   5757.26 o 
  -1   5  11     1549.56     1812.36   2978.68 o 
   1   5  11    83519.60    89246.04   5202.68 o 
   3   5  11   112588.53   102601.50   6123.16 o 
   5   5  11     1904.74     5179.81   1091.99 o 
   7   5  11    20880.33    19175.61   1709.45 o 
   9   5  11    10779.15    11754.63   1652.28 o 
  11   5  11      423.09      325.88   2675.67 o 
  13   5  11     2160.30     2458.41   2881.49 o 
  15   5  11     8705.01    10159.53   1800.93 o 
  17   5  11     3776.83     -817.56   3590.42 o 
 -32   6  11     1288.02     1412.16   3556.12 o 
 -30   6  11    26370.96    25624.65   2641.36 o 
 -28   6  11    24366.09    25784.73   2509.87 o 
 -26   6  11     1256.11    -3933.46   4076.39 o 
 -24   6  11      249.84    -3007.27   3607.58 o 
 -22   6  11      335.24     -194.39   1749.47 o 
 -20   6  11     9311.70     7255.17   1983.88 o 
 -18   6  11    50344.55    51380.79   3836.26 o 
 -16   6  11    45316.55    45091.83   3441.78 o 
 -14   6  11     1815.75    -4459.44   4459.44 o 
 -12   6  11    46297.22    47258.66   3155.91 o 
 -10   6  11   150947.59   144085.77   8758.80 o 
  -8   6  11    17458.27    15322.19   2298.33 o 
  -6   6  11    47742.33    47910.43   2967.24 o 
  -4   6  11    63868.78    60814.23   3756.22 o 
  -2   6  11    22509.23    18844.01   2155.40 o 
   0   6  11     8784.40     8556.72   1137.35 o 
   2   6  11     1674.91     1046.25   2612.78 o 
   4   6  11       49.24      548.85   2349.78 o 
   6   6  11    26906.86    27259.78   2361.22 o 
   8   6  11    75947.52    72528.84   4871.08 o 
  10   6  11    23222.51    20559.18   2035.34 o 
  12   6  11     7828.27     8833.13   1658.00 o 
  14   6  11    43476.86    42181.76   2927.22 o 
  16   6  11    31985.94    30084.09   2418.39 o 
 -31   7  11     8030.54     4751.02   3801.96 o 
 -29   7  11     1316.74     5105.49   3739.07 o 
 -27   7  11     1665.10     2275.46   3979.20 o 
 -25   7  11      134.61    -3561.84   3893.44 o 
 -23   7  11     2495.00     2641.36   3739.07 o 
 -21   7  11     9269.33     6437.61   2103.94 o 
 -19   7  11     4095.13     -434.51   3664.75 o 
 -17   7  11      224.88      428.79   4013.50 o 
 -15   7  11     9552.82    13069.60   2086.79 o 
 -13   7  11    32390.36    33720.25   2521.30 o 
 -11   7  11    12795.46    13601.30   2063.92 o 
  -9   7  11    11937.88    10371.06   2012.47 o 
  -7   7  11    23766.17    24624.13   2195.42 o 
  -5   7  11     3199.13     6346.13   1457.89 o 
  -3   7  11       85.58    -2641.36   2641.36 o 
  -1   7  11       35.89     3544.69   2607.06 o 
   1   7  11     2109.32    -1606.54   2784.29 o 
   3   7  11     7087.87     1669.43   2978.68 o 
   5   7  11    16596.12    16614.29   1623.69 o 
   7   7  11     8486.29     8815.98   1555.09 o 
   9   7  11     2891.77     2921.51   3596.14 o 
  11   7  11    12321.29    14493.19   1772.34 o 
  13   7  11    11246.84     4791.04   3950.61 o 
  15   7  11      619.51     -788.98   3167.35 o 
 -30   8  11    14571.37    15853.89   2326.91 o 
 -28   8  11    26475.05    24658.44   2589.91 o 
 -26   8  11    30298.66    24950.01   2738.56 o 
 -24   8  11     6888.07     8295.71   2143.96 o 
 -22   8  11     3793.82     2727.12   4728.15 o 
 -20   8  11    30999.09    28448.96   2635.65 o 
 -18   8  11    55460.86    59013.30   3756.22 o 
 -16   8  11    24891.54    28883.47   2292.61 o 
 -14   8  11     4958.02     2818.60   1943.86 o 
 -12   8  11    44496.91    40866.80   3401.75 o 
 -10   8  11    67119.69    73615.12   5019.73 o 
  -8   8  11    48458.76    50614.68   3253.11 o 
  -6   8  11      652.76        0.00   3195.93 o 
  -4   8  11    36929.33    39088.74   3110.18 o 
  -2   8  11    60057.29    57578.27   3944.89 o 
   0   8  11    30604.04    30202.06   1511.56 o 
   2   8  11     1949.37    -1429.31   2538.45 o 
   4   8  11    10649.10    10902.77   1669.43 o 
   6   8  11    31736.16    32542.50   2492.71 o 
   8   8  11    31357.21    33314.33   2269.74 o 
  10   8  11     8955.29     8067.02   1595.11 o 
  12   8  11     3454.06     1475.05   2807.16 o 
 -29   9  11     1795.09    -1497.92   4476.59 o 
 -27   9  11     2392.13     7226.59   1738.04 o 
 -25   9  11      121.83     2378.37   4002.06 o 
 -23   9  11     1008.25    -1812.36   4053.52 o 
 -21   9  11      264.97    -3030.13   3641.88 o 
 -19   9  11     6905.93     8570.13   1955.29 o 
 -17   9  11      660.16    -4133.56   4133.56 o 
 -15   9  11     9849.79     8941.75   1892.40 o 
 -13   9  11     9078.06     9730.73   1778.06 o 
 -11   9  11       16.95    -3761.94   3761.94 o 
  -9   9  11    14686.77    15802.44   1623.69 o 
  -7   9  11     7267.36     4225.04   1497.92 o 
  -5   9  11      166.06    -2235.44   2235.44 o 
  -3   9  11     2143.64    -2749.99   3247.39 o 
  -1   9  11      234.03    -2795.73   2795.73 o 
   1   9  11      765.09    -1189.18   2647.08 o 
   3   9  11       85.60     1532.22   2692.82 o 
   5   9  11     2569.41     3521.82   2698.53 o 
   7   9  11     4660.21     2349.78   3093.02 o 
   9   9  11      130.73     1412.16   2395.52 o 
  11   9  11     8180.43     4470.88   4076.39 o 
 -26  10  11    60627.66    67434.78   4505.18 o 
 -24  10  11    15248.29    19118.43   2389.80 o 
 -22  10  11    20179.56    20547.74   2446.98 o 
 -20  10  11    73841.59    74792.88   5065.47 o 
 -18  10  11    24349.25    30055.50   2458.41 o 
 -16  10  11      197.50      771.83   3418.91 o 
 -14  10  11     5015.45     3281.69   3619.01 o 
 -12  10  11     6387.87     7335.21   1703.74 o 
 -10  10  11    23544.04    23086.20   2143.96 o 
  -8  10  11    76879.99    82694.09   4985.43 o 
  -6  10  11     5491.97     6077.42   1566.52 o 
  -4  10  11    11084.18     8467.23   1732.32 o 
  -2  10  11    82514.20    89663.40   6043.12 o 
   0  10  11    74656.90    72103.27   3331.66 o 
   2  10  11     1544.42     1909.56   2206.85 o 
   4  10  11    37721.91    34149.04   2218.29 o 
   6  10  11    44306.54    46321.04   3321.71 o 
   8  10  11     7905.59     7935.52   1692.30 o 
 -23  11  11     9209.04    11017.11   2172.55 o 
 -21  11  11       20.33    -2172.55   4002.06 o 
 -19  11  11    13905.86    14624.69   2126.81 o 
 -17  11  11     3058.98     1189.18   3699.05 o 
 -15  11  11    11945.78    15979.67   1943.86 o 
 -13  11  11    21493.80    25361.66   2178.27 o 
 -11  11  11      673.88     -343.03   3441.78 o 
  -9  11  11    27490.76    26270.70   2281.18 o 
  -7  11  11    15616.40    16551.39   1909.56 o 
  -5  11  11     1767.84      314.45   2767.14 o 
  -3  11  11    18327.29    17706.28   1955.29 o 
  -1  11  11      337.66     2201.14   2687.10 o 
   1  11  11     5857.44     7283.76   1469.33 o 
   3  11  11     3954.97     4104.98   3024.42 o 
   5  11  11     5716.31     6923.57   1703.74 o 
 -18  12  11    35128.94    40649.54   2721.40 o 
 -16  12  11    55814.46    63186.88   4185.02 o 
 -14  12  11      737.74        0.00   3224.52 o 
 -12  12  11    50767.32    60854.25   4322.23 o 
 -10  12  11    95931.18    91601.54   6117.44 o 
  -8  12  11    16478.91    18643.90   1978.16 o 
  -6  12  11    23795.77    22222.89   2006.75 o 
  -4  12  11    28890.84    27722.87   2235.44 o 
  -2  12  11     5594.29     4550.92   1709.45 o 
   0  12  11     1427.26     2862.50   1742.62 o 
   2  12  11     2691.98     4905.39   1446.46 o 
  -9  13  11     1462.37     1829.52   3447.49 o 
 -34   0  12    77571.31    75982.05   4825.35 o 
 -32   0  12   105298.95   106346.27   6551.95 o 
 -30   0  12    10894.53    16414.18   1869.54 o 
 -28   0  12    45251.86    45417.71   2961.53 o 
 -26   0  12    61385.53    59282.02   3899.15 o 
 -24   0  12    21811.82    20164.69   1818.08 o 
 -22   0  12     3304.05     3841.98   1257.79 o 
 -20   0  12      843.15      743.24   1223.49 o 
 -18   0  12     1235.04     2029.62   2269.74 o 
 -16   0  12    29688.62    28403.22   2487.00 o 
 -14   0  12   164176.61   153090.39   6677.73 o 
 -12   0  12    40254.74    35058.09   2349.78 o 
 -10   0  12    29034.46    28374.64   2052.49 o 
  -8   0  12   213820.09   211646.33   7655.38 o 
  -6   0  12   152048.91   149688.66   6243.22 o 
  -4   0  12      716.70      897.61   2572.76 o 
  -2   0  12    91249.84    92973.67   5385.64 o 
   0   0  12    30197.94    30132.09   2006.75 o 
   2   0  12     3888.59     3241.67   1212.05 o 
   4   0  12    14137.75    13538.41   1572.24 o 
   6   0  12     9362.94    10634.06   1509.35 o 
   8   0  12      339.88      640.33   2406.96 o 
  10   0  12    66229.83    59201.97   3916.31 o 
  12   0  12    76537.02    72700.36   5202.68 o 
  14   0  12     8478.53     7918.37   2035.34 o 
  16   0  12    37296.97    34549.25   2921.51 o 
 -35   1  12    10694.80     6271.81   2258.31 o 
 -33   1  12       83.89     2229.72   3058.72 o 
 -31   1  12    10844.13     9319.09   1989.60 o 
 -29   1  12     4118.11     2309.76   1778.06 o 
 -27   1  12     9080.93    10571.17   1635.13 o 
 -25   1  12    18910.95    18918.33   1789.49 o 
 -23   1  12       34.38     2172.55   2549.89 o 
 -21   1  12    45095.56    42358.99   3030.13 o 
 -19   1  12    43791.54    47864.69   3430.34 o 
 -17   1  12     7481.92     7015.05   1389.29 o 
 -15   1  12    44919.37    44320.00   3184.50 o 
 -13   1  12     2669.36     1154.88   2830.03 o 
 -11   1  12    11974.92    12635.09   1457.89 o 
  -9   1  12     8998.02     7872.63   1320.68 o 
  -7   1  12    12287.10    12863.78   1435.03 o 
  -5   1  12    33524.04    32462.46   2115.38 o 
  -3   1  12      343.02     1383.57   2458.41 o 
  -1   1  12    43697.56    46258.15   3195.93 o 
   1   1  12     9825.43    10142.37   1480.76 o 
   3   1  12    23695.47    22320.09   1663.72 o 
   5   1  12    26982.03    27288.36   1920.99 o 
   7   1  12     6866.95     7866.92   1383.57 o 
   9   1  12    14126.99    14630.40   1617.98 o 
  11   1  12    25758.88    26956.76   2452.69 o 
  13   1  12        0.41    -1166.32   3493.23 o 
  15   1  12    10549.93    12789.46   1938.14 o 
 -34   2  12     5826.28     5980.23   2126.81 o 
 -32   2  12     9392.04     9707.86   2041.05 o 
 -30   2  12    16853.59    12829.48   2292.61 o 
 -28   2  12     2624.69     1183.47   3275.98 o 
 -26   2  12    16370.73    15407.95   1949.58 o 
 -24   2  12   110254.24   111737.64   7226.59 o 
 -22   2  12    96643.86    92424.82   6111.72 o 
 -20   2  12     4242.84     7209.43   1446.46 o 
 -18   2  12   147966.86   138334.22   7009.33 o 
 -16   2  12   125431.19   120765.15   6460.48 o 
 -14   2  12    16764.99    16139.75   1646.56 o 
 -12   2  12     5403.58      468.81   3184.50 o 
 -10   2  12     8661.13     6083.14   1435.03 o 
  -8   2  12    11323.82    12469.29   1452.18 o 
  -6   2  12    31409.60    32422.44   2326.91 o 
  -4   2  12    38629.01    38345.50   2515.58 o 
  -2   2  12     3008.19     2361.22   2361.22 o 
   0   2  12    64201.13    61540.61   2857.87 o 
   2   2  12   135216.30   123223.56   6306.11 o 
   4   2  12    23502.72    23995.24   1749.47 o 
   6   2  12     4156.45     2058.20   2892.92 o 
   8   2  12    61165.17    59287.73   3813.40 o 
  10   2  12    67748.41    69361.49   4968.28 o 
  12   2  12      866.60     -371.62   3235.95 o 
  14   2  12     6240.41     7095.09   1732.32 o 
  16   2  12     2069.94     2612.78   3527.53 o 
 -33   3  12       96.90     2424.11   3716.20 o 
 -31   3  12    14287.39    12715.13   2515.58 o 
 -29   3  12    15434.13     6180.33   5002.58 o 
 -27   3  12     5199.87     3184.50   1886.69 o 
 -25   3  12     1060.68     1154.88   3687.62 o 
 -23   3  12     4145.19     5196.97   1555.09 o 
 -21   3  12     1108.43     1995.31   2835.75 o 
 -19   3  12     2911.40    -1560.81   2972.96 o 
 -17   3  12     9872.44     8152.78   1658.00 o 
 -15   3  12     2254.46      131.50   1417.87 o 
 -13   3  12     6239.29     3853.42   3115.89 o 
 -11   3  12    36364.61    32542.50   2269.74 o 
  -9   3  12    16582.23    16757.21   1515.07 o 
  -7   3  12      571.15     -457.38   2778.58 o 
  -5   3  12    29323.17    27665.70   1926.71 o 
  -3   3  12    18711.55    18095.05   1617.98 o 
  -1   3  12     1200.88     1972.45   2212.57 o 
   1   3  12     1205.02    -2578.47   2578.47 o 
   3   3  12     2150.10     3653.31   1137.73 o 
   5   3  12     3803.24     4253.62   1320.68 o 
   7   3  12     6817.76     7135.11   1560.81 o 
   9   3  12     1166.03     2298.33   2910.07 o 
  11   3  12       35.22    -2824.31   3424.62 o 
  13   3  12     5442.03     8009.85   1680.87 o 
  15   3  12    14740.22    18083.61   2012.47 o 
 -34   4  12    11915.76     7666.81   2332.63 o 
 -32   4  12    18650.87    20519.16   2584.19 o 
 -30   4  12     4479.86     8987.49   1920.99 o 
 -28   4  12      143.23     4196.45   4356.53 o 
 -26   4  12    16863.34    16008.26   2389.80 o 
 -24   4  12    35998.40    34892.28   2618.49 o 
 -22   4  12    12551.56    11405.88   1983.88 o 
 -20   4  12     1715.09    -1789.49   3316.00 o 
 -18   4  12    29459.31    27545.64   2189.70 o 
 -16   4  12    47262.80    48705.12   3373.17 o 
 -14   4  12    18232.50    15750.98   1938.14 o 
 -12   4  12      418.68     -949.06   1406.44 o 
 -10   4  12    16064.14    16019.69   1589.39 o 
  -8   4  12    52660.48    56154.68   3721.92 o 
  -6   4  12    43341.84    43250.88   2687.10 o 
  -4   4  12     3692.93     5345.61   1274.94 o 
  -2   4  12     2969.51     4425.14   1326.40 o 
   0   4  12    39486.58    41805.93   1999.79 o 
   2   4  12    56800.11    53719.14   3773.38 o 
   4   4  12    11612.80    11914.72   1440.74 o 
   6   4  12       34.33     -303.01   2538.45 o 
   8   4  12    18436.77    20827.88   1955.29 o 
  10   4  12    27940.65    28128.80   2138.25 o 
  12   4  12     7404.83     7175.13   1789.49 o 
  14   4  12       11.01    -3024.42   3024.42 o 
 -33   5  12       77.48    -4871.08   4871.08 o 
 -31   5  12    15832.06    18518.12   2384.09 o 
 -29   5  12    32049.12    37013.38   3447.49 o 
 -27   5  12     8401.09     8301.42   2121.09 o 
 -25   5  12      207.21     -468.81   3167.35 o 
 -23   5  12     3000.31     4956.84   3630.44 o 
 -21   5  12     2609.48     4785.33   1795.21 o 
 -19   5  12     6543.79     8267.12   1983.88 o 
 -17   5  12    17657.97    20239.01   2035.34 o 
 -15   5  12     2470.88     3333.15   1566.52 o 
 -13   5  12    15050.33    18375.19   1766.63 o 
 -11   5  12    60751.78    56486.29   3390.32 o 
  -9   5  12    16973.35    16151.19   1732.32 o 
  -7   5  12      491.00    -2464.13   2464.13 o 
  -5   5  12    40452.19    38482.71   2338.35 o 
  -3   5  12    46155.66    40420.85   2812.88 o 
  -1   5  12     4176.76     5860.17   1435.03 o 
   1   5  12     3154.75     3298.84   2424.11 o 
   3   5  12     1546.02     2772.86   1257.79 o 
   5   5  12     7766.96     6449.04   1480.76 o 
   7   5  12     9297.23    10073.77   1760.91 o 
   9   5  12     9986.97     9101.84   1755.19 o 
  11   5  12       64.44      360.19   2521.30 o 
  13   5  12    19851.51    20970.82   2132.53 o 
 -32   6  12    29337.22    22423.00   2744.27 o 
 -30   6  12     1598.26     2944.38   3601.86 o 
 -28   6  12    18601.38    18403.78   2475.56 o 
 -26   6  12    21169.71    20141.82   2555.60 o 
 -24   6  12     1456.29     1875.25   3567.55 o 
 -22   6  12      506.40     3253.11   3813.40 o 
 -20   6  12       94.96    -4425.14   4425.14 o 
 -18   6  12     4656.12     6025.97   4270.77 o 
 -16   6  12     2790.27    -2212.57   4482.31 o 
 -14   6  12    34908.68    36527.42   2870.05 o 
 -12   6  12    21798.84    15991.11   2355.50 o 
 -10   6  12    10486.66     7203.72   2041.05 o 
  -8   6  12    83610.68    74329.77   5328.46 o 
  -6   6  12    56681.95    58167.14   4436.57 o 
  -4   6  12      339.49    -1795.21   2641.36 o 
  -2   6  12    19500.84    14990.59   1835.23 o 
   0   6  12    11302.46    10471.14   1920.99 o 
   2   6  12      161.28    -1738.04   2749.99 o 
   4   6  12     2545.54     2721.40   2824.31 o 
   6   6  12    12577.99    13744.23   1680.87 o 
   8   6  12     1935.04     2018.18   3081.59 o 
  10   6  12    18424.68    18712.51   2001.03 o 
  12   6  12    31539.38    32811.21   2441.26 o 
 -29   7  12     5129.15     7198.00   2058.20 o 
 -27   7  12    41128.28    42999.32   3035.85 o 
 -25   7  12    39685.45    42073.13   3098.74 o 
 -23   7  12     2327.43     5254.14   2098.23 o 
 -21   7  12   106904.46   106912.30   7358.08 o 
 -19   7  12   106573.24   112921.10   7495.29 o 
 -17   7  12     1035.16     3081.59   2012.47 o 
 -15   7  12    47379.60    48505.02   3201.65 o 
 -13   7  12    49329.73    43422.39   3253.11 o 
 -11   7  12    10741.95     7535.32   2458.41 o 
  -9   7  12      186.41     -989.08   4745.31 o 
  -7   7  12     5844.25    -3373.17   5505.70 o 
  -5   7  12      354.00     -451.66   4219.32 o 
  -3   7  12    25153.26    28963.51   2498.43 o 
  -1   7  12    92317.76    89897.80   6494.78 o 
   1   7  12    21169.21    22200.02   1766.63 o 
   3   7  12    33949.54    33657.36   2349.78 o 
   5   7  12   102283.80    92276.17   6294.68 o 
   7   7  12    25602.57    27682.85   2143.96 o 
   9   7  12     6649.18     3922.02   1726.60 o 
  11   7  12    28554.65    32027.95   2595.62 o 
 -28   8  12     9688.67     9747.88   2258.31 o 
 -26   8  12      597.24    -4002.06   4185.02 o 
 -24   8  12    25380.15    27762.89   2801.45 o 
 -22   8  12    39521.51    38751.42   3041.57 o 
 -20   8  12     1840.75      497.40   4716.72 o 
 -18   8  12    49827.55    47481.63   3716.20 o 
 -16   8  12    18070.02     6477.63   5357.05 o 
 -14   8  12     2651.38     4019.22   4448.01 o 
 -12   8  12    10609.11    13366.89   2012.47 o 
 -10   8  12     1122.71      851.87   1823.80 o 
  -8   8  12    10807.00    11634.57   1926.71 o 
  -6   8  12      607.43     -331.60   3316.00 o 
  -4   8  12    30695.02    31021.72   2029.62 o 
  -2   8  12    31164.95    33914.64   2915.79 o 
   0   8  12     2804.23     3245.42   1995.16 o 
   2   8  12    41829.55    42233.21   2944.38 o 
   4   8  12     9519.93    11240.08   1709.45 o 
   6   8  12     9662.19    12080.52   1686.58 o 
   8   8  12    23863.26    25464.56   2103.94 o 
  10   8  12     3346.18     1132.01   2870.05 o 
 -25   9  12     3481.46     5940.21   2012.47 o 
 -23   9  12    12425.81    14390.28   2269.74 o 
 -21   9  12     4254.00     4796.76   4190.73 o 
 -19   9  12    10331.77     9810.78   2126.81 o 
 -17   9  12    33553.24    33794.57   2807.16 o 
 -15   9  12     3730.99     7220.87   1943.86 o 
 -13   9  12    42107.07    41409.93   2801.45 o 
 -11   9  12   125190.20   136498.98   8421.49 o 
  -9   9  12    39804.33    41489.97   2709.97 o 
  -7   9  12      709.63     2950.09   2841.47 o 
  -5   9  12   103404.38    87839.60   5654.35 o 
  -3   9  12    68868.11    69092.79   4979.71 o 
  -1   9  12     3086.46    -3327.43   3327.43 o 
   1   9  12     3745.16     4373.69   1497.92 o 
   3   9  12     2905.67     3361.73   2555.60 o 
   5   9  12     4452.48     3859.13   3721.92 o 
   7   9  12    19172.51    20061.78   2012.47 o 
 -22  10  12     7814.40    10817.01   2281.18 o 
 -20  10  12       76.43     1846.67   4007.78 o 
 -18  10  12    13014.12    12577.92   2292.61 o 
 -16  10  12     1470.26    -2109.66   3756.22 o 
 -14  10  12     4736.71     3224.52   3996.35 o 
 -12  10  12     6506.30     8124.19   1903.84 o 
 -10  10  12       14.37        0.00   3298.84 o 
  -8  10  12     5397.02     4070.67   3333.15 o 
  -6  10  12     6777.26     3910.59   3184.50 o 
  -4  10  12     5088.48    -2206.85   3607.58 o 
  -2  10  12     8467.48     4448.01   3430.34 o 
   0  10  12       50.04     -944.01   2449.84 o 
   2  10  12     5883.29     5362.77   1520.78 o 
   4  10  12     1918.20     2252.59   1606.54 o 
 -19  11  12    41978.45    49431.21   3796.24 o 
 -17  11  12     3356.94     5505.70   1932.43 o 
 -15  11  12     8593.10     9702.15   2035.34 o 
 -13  11  12    23025.19    22737.45   2406.96 o 
 -11  11  12    26032.88    27871.52   2326.91 o 
  -9  11  12     5076.53     5791.56   1800.93 o 
  -7  11  12      487.19     2761.42   2847.18 o 
  -5  11  12     5972.87     5528.57   1623.69 o 
  -3  11  12    26117.25    25047.21   2241.16 o 
  -1  11  12    28940.58    27511.33   2212.57 o 
   1  11  12     2161.39     3950.61   2898.64 o 
 -10  12  12      177.22     1509.35   3018.70 o 
  -8  12  12      560.91    -3824.83   3824.83 o 
 -33   1  13    15868.12    13464.09   2252.59 o 
 -31   1  13     1268.83      857.59   3687.62 o 
 -29   1  13     2582.75     6003.10   1572.24 o 
 -27   1  13    25422.66    22868.94   2201.14 o 
 -25   1  13    57092.98    62861.00   4299.36 o 
 -23   1  13    19728.93    20810.74   1978.16 o 
 -21   1  13    12606.98     9976.58   1606.54 o 
 -19   1  13    49639.74    54165.08   3578.99 o 
 -17   1  13   122424.45   122954.85   6580.54 o 
 -15   1  13    49447.08    43290.91   3264.54 o 
 -13   1  13     1938.14     2784.29   2395.52 o 
 -11   1  13    40037.83    39963.47   2572.76 o 
  -9   1  13    45544.81    41638.63   2932.94 o 
  -7   1  13    12987.07    14921.98   1463.61 o 
  -5   1  13     2517.25     2521.30   2664.23 o 
  -3   1  13     1815.35     -777.54   3081.59 o 
  -1   1  13    25694.78    28403.22   2344.07 o 
   1   1  13    62681.66    62129.19   4533.77 o 
   3   1  13    34146.36    33617.34   2178.27 o 
   5   1  13     2127.88     -628.90   3070.16 o 
   7   1  13    65849.16    65708.18   4419.42 o 
   9   1  13    47359.36    46429.66   3127.33 o 
  11   1  13    17293.26    16122.60   2235.44 o 
  13   1  13     2488.26     2767.14   1818.08 o 
 -32   2  13     1833.47      474.53   3876.29 o 
 -30   2  13    26896.67    26808.12   2452.69 o 
 -28   2  13    13144.13    16362.73   2149.68 o 
 -26   2  13     8054.57     4613.81   4116.41 o 
 -24   2  13     8171.33     4322.23   3533.25 o 
 -22   2  13     3465.89     3659.03   1520.78 o 
 -20   2  13     1320.83    -1269.23   3224.52 o 
 -18   2  13      134.96     2378.37   3035.85 o 
 -16   2  13     3767.16     4230.75   1480.76 o 
 -14   2  13     6096.64     5391.35   1412.16 o 
 -12   2  13     9388.67     8844.56   1480.76 o 
 -10   2  13    37700.16    35509.75   2275.46 o 
  -8   2  13     2548.00     3218.80   1246.36 o 
  -6   2  13    29964.97    30890.22   1909.56 o 
  -4   2  13    47087.70    48453.56   3304.56 o 
  -2   2  13     2309.82     1063.41   3041.57 o 
   0   2  13    22316.29    23445.82   1302.42 o 
   2   2  13    15841.54    15905.35   1652.28 o 
   4   2  13      182.76     1766.63   1303.53 o 
   6   2  13     7459.54     3910.59   3659.03 o 
   8   2  13     1312.40      954.78   1469.33 o 
  10   2  13     8697.91    11691.75   1755.19 o 
  12   2  13      142.74     3830.55   1492.20 o 
 -31   3  13    31179.65    28952.08   2978.68 o 
 -29   3  13    10078.55    12006.19   2178.27 o 
 -27   3  13    99042.80    96689.88   6048.83 o 
 -25   3  13    43506.98    45366.26   2858.62 o 
 -23   3  13      443.68      257.28   1577.96 o 
 -21   3  13     9423.06    11748.92   1629.41 o 
 -19   3  13     6936.04     5774.41   1617.98 o 
 -17   3  13     1688.74     -926.19   3344.58 o 
 -15   3  13     9937.33     9833.64   1572.24 o 
 -13   3  13    30118.17    31724.94   2046.77 o 
 -11   3  13      256.32     1063.41   2401.24 o 
  -9   3  13   104846.13   100320.32   5923.06 o 
  -7   3  13   149229.25   142141.89   6923.57 o 
  -5   3  13    13296.67    10668.36   1492.20 o 
  -3   3  13    33892.37    34011.83   2075.36 o 
  -1   3  13   107112.72   104671.14   6443.32 o 
   1   3  13    17534.82    16991.62   1652.28 o 
   3   3  13     4411.36     4242.19   3093.02 o 
   5   3  13     7397.29     8135.63   1726.60 o 
   7   3  13      562.93        0.00   2864.33 o 
   9   3  13      550.62     1440.74   2881.49 o 
  11   3  13    18659.88    18203.68   2063.92 o 
 -32   4  13     5056.32     4996.86   2452.69 o 
 -30   4  13      873.72      514.55   4053.52 o 
 -28   4  13      263.63    -2418.39   4299.36 o 
 -26   4  13    13310.11    14030.09   2143.96 o 
 -24   4  13     4798.05     4659.55   4510.90 o 
 -22   4  13    19496.27    22085.68   2315.48 o 
 -20   4  13    75012.45    93836.99   5848.73 o 
 -18   4  13    24742.94    23303.45   2206.85 o 
 -16   4  13    17809.51    17529.04   1915.27 o 
 -14   4  13   101271.55   100034.46   6637.71 o 
 -12   4  13    22499.06    22285.78   1915.27 o 
 -10   4  13    15587.39    14458.89   1726.60 o 
  -8   4  13    13776.09    14721.88   1549.37 o 
  -6   4  13      515.14     1051.97   2286.89 o 
  -4   4  13      178.91    -1337.83   2790.01 o 
  -2   4  13     1121.60     2321.20   1389.29 o 
   0   4  13    14336.90    13686.10   1168.55 o 
   2   4  13      131.12     -606.03   2835.75 o 
   4   4  13    61800.17    57972.77   3910.59 o 
   6   4  13    60736.31    63324.10   4316.51 o 
   8   4  13      325.35    -2807.16   2807.16 o 
  10   4  13    29981.66    31816.41   2572.76 o 
 -31   5  13     1495.21    -2629.93   4493.75 o 
 -29   5  13      145.07     2607.06   3796.24 o 
 -27   5  13      117.49    -4853.93   4853.93 o 
 -25   5  13    11543.94    12646.52   2235.44 o 
 -23   5  13    30132.36    28483.27   2761.42 o 
 -21   5  13    12321.20    11074.28   2309.76 o 
 -19   5  13    18717.13    22834.63   2229.72 o 
 -17   5  13    94525.23    98113.47   6226.07 o 
 -15   5  13    38606.03    35006.63   2504.15 o 
 -13   5  13     9935.37    11377.30   1846.67 o 
 -11   5  13    46637.08    44354.31   3396.04 o 
  -9   5  13     5438.42     9067.53   1480.76 o 
  -7   5  13      973.32     3070.16   1274.94 o 
  -5   5  13      744.31        0.00   2978.68 o 
  -3   5  13     3641.46     4573.79   1372.14 o 
  -1   5  13      335.35      909.04   3115.89 o 
   1   5  13    25370.31    23572.16   2023.90 o 
   3   5  13    57520.51    60276.81   4402.27 o 
   5   5  13       82.29    -2652.80   2767.14 o 
   7   5  13    51518.75    48293.48   2681.38 o 
   9   5  13    35278.82    34743.64   2584.19 o 
 -28   6  13    24499.88    26579.43   2881.49 o 
 -26   6  13      578.46        0.00   4225.04 o 
 -24   6  13    25152.12    21908.44   2978.68 o 
 -22   6  13    22590.39    22114.27   2870.05 o 
 -20   6  13     3251.56    -1475.05   4247.91 o 
 -18   6  13     1295.35     2086.79   2098.23 o 
 -16   6  13      659.89    -4007.78   4007.78 o 
 -14   6  13     6356.17    -4979.71   4979.71 o 
 -12   6  13    36950.01    39363.16   2915.79 o 
 -10   6  13    56511.70    65696.75   4630.96 o 
  -8   6  13       10.66    -2607.06   3453.21 o 
  -6   6  13    61425.51    59773.70   4007.78 o 
  -4   6  13    98056.94    99508.47   6163.18 o 
  -2   6  13    15489.28    17923.53   1846.67 o 
   0   6  13    14649.68    13901.86   1889.55 o 
   2   6  13    43511.51    42724.90   2870.05 o 
   4   6  13     8977.60     9324.81   1629.41 o 
   6   6  13      247.12    -2092.51   2961.53 o 
   8   6  13      527.23     -737.52   2950.09 o 
 -27   7  13    12817.87    20164.69   2264.02 o 
 -25   7  13     5604.50     4733.87   4733.87 o 
 -23   7  13      366.23     1572.24   4356.53 o 
 -21   7  13      274.34      520.27   4305.08 o 
 -19   7  13     9318.05     5282.73   5282.73 o 
 -17   7  13     5485.58     4299.36   2595.62 o 
 -15   7  13     5342.61     4568.07   2584.19 o 
 -13   7  13     7661.92     9690.71   2561.32 o 
 -11   7  13       48.09     4453.73   4773.89 o 
  -9   7  13    18412.97    17048.79   2567.04 o 
  -7   7  13    20008.54    20953.67   2446.98 o 
  -5   7  13     4064.69     7060.79   1709.45 o 
  -3   7  13     4057.82     6014.53   1686.58 o 
  -1   7  13    16149.85    15745.27   2744.27 o 
   1   7  13     7593.73     4876.80   3424.62 o 
   3   7  13       39.20      337.32   2366.94 o 
   5   7  13      601.66      703.22   1475.05 o 
   7   7  13      172.88    -1475.05   3304.56 o 
 -26   8  13      227.28        0.00   4602.37 o 
 -24   8  13    14251.50     3235.96   6323.26 o 
 -22   8  13    39051.25    40643.82   3218.80 o 
 -20   8  13    29160.88    29735.34   2881.49 o 
 -18   8  13     8968.27     6551.95   5985.95 o 
 -16   8  13     4287.16     1091.99   4087.82 o 
 -14   8  13    49176.07    48430.70   3687.62 o 
 -12   8  13    47783.06    48476.44   4042.09 o 
 -10   8  13    20437.52    16031.13   2721.40 o 
  -8   8  13     2333.77     5128.36   2063.92 o 
  -6   8  13    51074.41    50500.34   3504.67 o 
  -4   8  13    67105.02    66537.18   4539.48 o 
  -2   8  13    18000.21    14476.04   2201.14 o 
   0   8  13      548.44      264.66   1245.28 o 
   2   8  13    16215.10    13424.07   1886.69 o 
   4   8  13    26003.17    26173.50   2269.74 o 
 -23   9  13     2021.27      691.79   2441.26 o 
 -21   9  13      294.04    -4350.82   4545.20 o 
 -19   9  13      658.75    -5608.61   5608.61 o 
 -17   9  13      328.83    -5397.07   5397.07 o 
 -15   9  13     1668.26     2938.66   4642.39 o 
 -13   9  13     4588.92     4459.44   2235.44 o 
 -11   9  13     1375.34     3012.98   1961.01 o 
  -9   9  13     6823.72     9719.30   2063.92 o 
  -7   9  13     9382.07    11823.24   2046.77 o 
  -5   9  13       28.15     1686.58   2721.40 o 
  -3   9  13     6362.58     7020.76   1469.33 o 
  -1   9  13     7307.14     8249.97   1652.28 o 
   1   9  13       13.11     3178.78   2664.23 o 
   3   9  13     2164.21    -3699.05   3699.05 o 
 -18  10  13    15218.97     9662.13   2618.49 o 
 -16  10  13    17481.48    19501.49   2601.34 o 
 -14  10  13    72464.93    78000.23   5654.35 o 
 -12  10  13    35029.34    39243.10   3150.20 o 
 -10  10  13      158.76     1606.54   3641.88 o 
  -8  10  13     7712.10     5259.86   4150.71 o 
  -6  10  13     4785.65     6569.10   1572.24 o 
  -4  10  13    11824.97    12966.69   2023.90 o 
  -2  10  13    12117.69    11308.69   1840.95 o 
 -30   0  14     1339.99      834.72   3853.42 o 
 -28   0  14    73589.53    77342.77   5677.21 o 
 -26   0  14   127311.90   119747.48   7929.80 o 
 -24   0  14    23903.85    24904.28   2126.81 o 
 -22   0  14    77072.37    80121.33   5196.97 o 
 -20   0  14    83951.63    77308.45   5305.59 o 
 -18   0  14     7702.91     8718.78   1497.92 o 
 -16   0  14     1934.98     2424.11   1360.70 o 
 -14   0  14       76.79        0.00   2881.49 o 
 -12   0  14      262.21    -2721.40   2767.14 o 
 -10   0  14    14059.50    11646.01   1555.09 o 
  -8   0  14    83682.57    77165.52   5145.51 o 
  -6   0  14    70856.09    67840.71   4613.81 o 
  -4   0  14    21175.57    25458.85   2126.81 o 
  -2   0  14   163906.91   172666.22   7815.46 o 
   0   0  14    95582.80    98677.75   4480.18 o 
   2   0  14      115.53    -3350.30   3350.30 o 
   4   0  14    49248.79    53181.72   3973.48 o 
   6   0  14    43210.61    38957.24   2681.38 o 
   8   0  14     3395.49      194.39   1840.95 o 
 -31   1  14      222.61     1778.06   2812.88 o 
 -29   1  14    10430.63     8455.79   2126.81 o 
 -27   1  14     1152.65     -783.26   3407.47 o 
 -25   1  14     6852.98     8352.88   1760.91 o 
 -23   1  14    10997.29    10365.35   1972.45 o 
 -21   1  14     4604.58      657.48   3327.43 o 
 -19   1  14    40874.44    41684.36   3161.63 o 
 -17   1  14     1494.70    -1189.18   3424.62 o 
 -15   1  14    34874.37    31090.33   2206.85 o 
 -13   1  14    25742.89    22205.74   1903.84 o 
 -11   1  14     1734.08     2721.40   2549.89 o 
  -9   1  14    44261.28    39997.78   2555.60 o 
  -7   1  14    10469.91     9988.01   1549.37 o 
  -5   1  14    16374.08    14910.55   1709.45 o 
  -3   1  14     8080.78     5814.43   1595.11 o 
  -1   1  14     1632.07     2212.57   1543.65 o 
   1   1  14     9107.90     8129.91   1640.85 o 
   3   1  14       24.32     -994.80   3195.93 o 
   5   1  14    18476.71    17591.93   2092.51 o 
   7   1  14    19955.93    19587.25   2241.16 o 
   9   1  14     1886.77     -794.70   3756.22 o 
 -30   2  14    14636.72    11909.00   2401.24 o 
 -28   2  14    15797.96    14658.99   2286.89 o 
 -26   2  14     4779.82      794.70   1783.78 o 
 -24   2  14    11607.66     9359.11   1983.88 o 
 -22   2  14     1962.09     2641.36   1572.24 o 
 -20   2  14     7958.32     9793.62   1812.36 o 
 -18   2  14    89752.51    90612.46   6311.83 o 
 -16   2  14    61917.56    66628.66   4528.05 o 
 -14   2  14      266.23     1600.83   1366.42 o 
 -12   2  14    79845.73    76942.55   4911.10 o 
 -10   2  14    96122.10    98210.66   6231.79 o 
  -8   2  14     8665.87     -548.85   3830.55 o 
  -6   2  14     3620.06     4859.65   1400.72 o 
  -4   2  14    12440.60    13206.81   1623.69 o 
  -2   2  14    17380.01    18203.68   1880.97 o 
   0   2  14    22918.15    20100.45   1989.60 o 
   2   2  14    20788.67    20759.28   1989.60 o 
   4   2  14      325.76     2721.40   2406.96 o 
   6   2  14    22920.07    25144.40   2126.81 o 
   8   2  14    81983.65    81150.44   5814.43 o 
 -29   3  14     7713.12     1412.16   4219.32 o 
 -27   3  14     2171.87     3075.87   3744.79 o 
 -25   3  14    13788.73    12057.65   2229.72 o 
 -23   3  14    28535.79    29352.29   2498.43 o 
 -21   3  14     2725.18        0.00   3676.18 o 
 -19   3  14     1955.65     2052.49   3664.75 o 
 -17   3  14     3591.41     1623.69   3630.44 o 
 -15   3  14     3017.11     1543.65   3281.69 o 
 -13   3  14     1281.92     1183.47   3127.33 o 
 -11   3  14     2060.80     1715.17   2624.21 o 
  -9   3  14      138.31     2795.73   2532.74 o 
  -7   3  14    11041.42    13532.70   1509.35 o 
  -5   3  14    14987.69    16602.85   1823.80 o 
  -3   3  14    12215.60     9347.68   1709.45 o 
  -1   3  14      608.47     3053.00   2664.23 o 
   1   3  14    14801.32    12692.26   1858.10 o 
   3   3  14    13633.81    11663.16   1783.78 o 
   5   3  14      920.80     1766.63   2972.96 o 
   7   3  14      841.39     -748.96   3258.82 o 
 -28   4  14    10375.59    13052.45   2338.35 o 
 -26   4  14    17797.72    12703.70   2532.74 o 
 -24   4  14    10376.51    11297.26   2046.77 o 
 -22   4  14     4029.82     7558.18   1875.25 o 
 -20   4  14    21472.31    20279.04   2326.91 o 
 -18   4  14    35612.87    35887.09   2452.69 o 
 -16   4  14    13153.09    13967.20   2023.90 o 
 -14   4  14      162.75     3538.97   2938.66 o 
 -12   4  14    15941.03    17923.53   1840.95 o 
 -10   4  14    32947.24    28729.11   2206.85 o 
  -8   4  14    28120.29    28311.75   2001.03 o 
  -6   4  14      727.13        0.00   2629.93 o 
  -4   4  14     7839.16     7946.96   1583.67 o 
  -2   4  14    22425.88    23846.59   2006.75 o 
   0   4  14    18573.25    17562.17   1390.62 o 
   2   4  14     7080.91     7849.76   1635.13 o 
   4   4  14     4556.61     1400.72   2790.01 o 
   6   4  14    15108.27    14230.20   2023.90 o 
 -27   5  14      173.96     -525.99   4064.95 o 
 -25   5  14    15115.54    15030.61   2538.45 o 
 -23   5  14    31994.90    29598.13   2801.45 o 
 -21   5  14    13210.36    14990.59   2229.72 o 
 -19   5  14      501.54     2081.07   2847.18 o 
 -17   5  14     5919.87     5574.30   2035.34 o 
 -15   5  14     6406.53     9547.78   1880.97 o 
 -13   5  14     6096.92     8095.60   1732.32 o 
 -11   5  14     3608.34     2029.62   1778.06 o 
  -9   5  14       22.22    -2767.14   3241.67 o 
  -7   5  14    10869.02    13069.60   1755.19 o 
  -5   5  14    31488.21    32702.58   2532.74 o 
  -3   5  14    20518.98    17363.24   1995.32 o 
  -1   5  14      596.94     2635.65   3161.63 o 
   1   5  14    22683.45    20816.45   2132.53 o 
   3   5  14    10442.45    11165.76   1778.06 o 
   5   5  14      653.37     1091.99   2755.71 o 
 -26   6  14    32301.02    27288.36   3138.76 o 
 -24   6  14     3165.20    -3287.41   5019.73 o 
 -22   6  14    26722.65    22914.68   2915.79 o 
 -20   6  14    27580.75    25458.85   2704.25 o 
 -18   6  14     2635.01     3247.39   3790.53 o 
 -16   6  14      601.14    -4305.08   4305.08 o 
 -14   6  14      164.50      829.00   3813.40 o 
 -12   6  14       65.81    -4053.52   4053.52 o 
 -10   6  14     1332.28     5762.97   1669.43 o 
  -8   6  14    31669.15    32771.19   2464.13 o 
  -6   6  14    25208.79    25916.23   1978.16 o 
  -4   6  14     3557.25     1863.82   3144.48 o 
  -2   6  14    45686.04    49282.56   3075.87 o 
   0   6  14    25597.27    25467.46   1660.28 o 
   2   6  14      125.70     1051.97   2515.58 o 
   4   6  14    12857.81    13904.32   1892.40 o 
 -23   7  14     4233.78     5185.53   4785.33 o 
 -21   7  14    45565.31    44983.20   4116.41 o 
 -19   7  14    37840.22    37539.37   3361.73 o 
 -17   7  14     2745.18     3241.67   4590.94 o 
 -15   7  14    84076.50    85884.30   5036.88 o 
 -13   7  14    91380.50    85558.42   6523.37 o 
 -11   7  14     5036.70     5505.70   4488.03 o 
  -9   7  14    54764.48    57572.56   3819.11 o 
  -7   7  14    40746.68    37968.16   2709.97 o 
  -5   7  14      716.49     3224.52   2807.16 o 
  -3   7  14      100.19     1292.10   1572.24 o 
  -1   7  14     1990.28     -851.87   3750.51 o 
   1   7  14      454.26    -1766.63   3150.20 o 
 -20   8  14     1930.75     2944.38   4036.37 o 
 -18   8  14    20173.30    20004.61   3167.35 o 
 -16   8  14    28948.05    33148.53   3424.62 o 
 -14   8  14      163.99    -5877.32   5877.32 o 
 -12   8  14    27611.31    29489.50   3544.69 o 
 -10   8  14    24423.81    10937.07   7695.40 o 
  -8   8  14     3739.16     2487.00   5437.09 o 
  -6   8  14    14143.08    17946.40   2978.68 o 
  -4   8  14      402.51     1846.67   4036.37 o 
  -2   8  14     5706.27    10834.16   2572.76 o 
 -15   9  14    12244.59    12515.03   2807.16 o 
 -13   9  14     8823.50     7723.98   5780.12 o 
 -11   9  14    16988.09    22371.54   2807.16 o 
  -9   9  14     5619.27    -2469.85   5168.38 o 
  -7   9  14    13879.46    15819.59   2366.94 o 
  -5   9  14    61787.95    62157.78   3876.29 o 
 -27   1  15    10877.55     3316.00   4345.10 o 
 -25   1  15     1479.78     3133.04   3990.63 o 
 -23   1  15     3041.83     3230.24   1617.98 o 
 -21   1  15    14459.67    14744.75   1880.97 o 
 -19   1  15    21383.21    22983.29   2029.62 o 
 -17   1  15    44384.52    41667.21   2932.94 o 
 -15   1  15     2285.34     2504.15   3190.22 o 
 -13   1  15    43028.91    45234.77   3247.39 o 
 -11   1  15    85199.00    85398.34   5923.06 o 
  -9   1  15    50776.24    44417.20   3218.80 o 
  -7   1  15     1581.35     -308.73   3401.75 o 
  -5   1  15    45944.77    46475.40   3310.28 o 
  -3   1  15    41773.59    43285.18   2658.51 o 
  -1   1  15    13871.28    13475.52   1766.63 o 
   1   1  15     1467.09     1217.77   1595.11 o 
   3   1  15     1243.74     2178.27   2521.30 o 
 -26   2  15     2093.86     1269.23   3350.30 o 
 -24   2  15    21730.22    21845.55   2298.33 o 
 -22   2  15    14819.46    14167.31   2149.68 o 
 -20   2  15     2415.17     1778.06   3361.73 o 
 -18   2  15    27899.20    29815.38   2269.74 o 
 -16   2  15     2773.76     4002.06   1549.37 o 
 -14   2  15     5729.69     7432.41   1646.56 o 
 -12   2  15     3034.01     -926.19   3504.67 o 
 -10   2  15       75.71        0.00   1572.24 o 
  -8   2  15     1558.95    -1217.77   3201.65 o 
  -6   2  15     3415.59     2715.69   1543.65 o 
  -4   2  15    13738.40    17454.72   1886.69 o 
  -2   2  15     5497.64     7060.79   1789.49 o 
   0   2  15    11957.86    12665.80   1325.84 o 
   2   2  15    23767.44    22371.54   2161.11 o 
   4   2  15     2116.66     1869.54   3281.69 o 
 -25   3  15    25841.86    22371.54   2567.04 o 
 -23   3  15     7396.54     8998.93   2018.18 o 
 -21   3  15    79062.38    81687.86   5717.23 o 
 -19   3  15    51041.80    53976.42   3121.61 o 
 -17   3  15      208.96    -3424.62   3424.62 o 
 -15   3  15     9429.12     3664.75   3899.15 o 
 -13   3  15     3836.89     3538.97   3138.76 o 
 -11   3  15     2126.76     -314.45   3253.11 o 
  -9   3  15     8971.46    10931.35   1532.22 o 
  -7   3  15    13334.02    14790.49   1823.80 o 
  -5   3  15      510.94     3498.95   1429.31 o 
  -3   3  15    34643.52    33771.70   2464.13 o 
  -1   3  15    89980.27    94888.95   5934.49 o 
   1   3  15     8688.18     9004.65   1852.38 o 
   3   3  15    27374.48    26699.49   2344.07 o 
 -24   4  15      888.73     2727.12   1915.27 o 
 -22   4  15      399.06     3853.42   3567.55 o 
 -20   4  15     5261.22     8187.08   1858.10 o 
 -18   4  15     2515.80    -3636.16   3636.16 o 
 -16   4  15    19732.92    22440.15   2304.05 o 
 -14   4  15    59200.22    64193.12   5122.64 o 
 -12   4  15    10944.29    11188.63   1835.23 o 
 -10   4  15    22060.78    22045.66   2018.18 o 
  -8   4  15    64025.59    67320.45   4739.59 o 
  -6   4  15    21020.96    20650.65   1955.29 o 
  -4   4  15     9963.93     6489.06   1806.65 o 
  -2   4  15    18330.25    18123.63   2086.79 o 
   0   4  15      227.54      598.84   1738.04 o 
   2   4  15     2680.68    -1097.71   3418.91 o 
 -23   5  15      116.71     1943.86   4390.84 o 
 -21   5  15      359.15    -1835.23   4093.54 o 
 -19   5  15     7878.99      869.02   4653.83 o 
 -17   5  15    45172.40    44937.46   3230.24 o 
 -15   5  15    10986.42    11989.04   1949.58 o 
 -13   5  15    18222.38    20056.06   2212.57 o 
 -11   5  15    74665.41    74409.81   5414.22 o 
  -9   5  15    24528.60    24692.74   2075.36 o 
  -7   5  15     4270.99     4002.06   1715.17 o 
  -5   5  15    28161.37    27968.71   2281.18 o 
  -3   5  15     7314.94     2069.64   4145.00 o 
  -1   5  15     1121.45    -3275.98   3630.44 o 
 -20   6  15     1654.13     3007.27   4430.86 o 
 -18   6  15    38171.09    36984.79   3293.13 o 
 -16   6  15    26002.34    25578.91   2658.51 o 
 -14   6  15     3372.43     1669.43   4430.86 o 
 -12   6  15       79.08     -388.77   3573.27 o 
 -10   6  15      185.52     -365.90   3224.52 o 
  -8   6  15     1998.30        0.00   3704.77 o 
  -6   6  15    20238.73    16722.91   2121.09 o 
  -4   6  15    15827.05    17906.38   1995.32 o 
  -2   6  15      369.08    -1846.67   3281.69 o 
 -17   7  15      330.79        0.00   4379.40 o 
 -15   7  15     2054.56     6134.59   4333.66 o 
 -13   7  15     4953.22      960.50   4287.93 o 
 -11   7  15     4361.26    11131.46   1903.84 o 
  -9   7  15     3552.36     1526.50   1961.01 o 
  -7   7  15      344.71    -3441.78   3441.78 o 
 -22   0  16    45549.29    51609.48   4002.06 o 
 -20   0  16   134777.75   136756.25   7861.20 o 
 -18   0  16     5332.31     6900.70   1812.36 o 
 -16   0  16    34758.46    34166.20   2589.91 o 
 -14   0  16    82166.02    79589.63   5236.99 o 
 -12   0  16    23884.30    21068.01   2149.68 o 
 -10   0  16      809.38     3304.56   2881.49 o 
  -8   0  16     4232.53    -1337.83   3944.89 o 
  -6   0  16      353.57     1532.22   1532.22 o 
  -4   0  16    10830.94    12063.37   1880.97 o 
  -2   0  16    50324.54    48384.96   3561.84 o 
 -21   1  16     7571.77     -748.96   4087.82 o 
 -19   1  16     2007.31        0.00   2932.94 o 
 -17   1  16     5610.22     8735.94   1720.89 o 
 -15   1  16     1414.40     2384.09   3453.21 o 
 -13   1  16    21909.26    23149.09   2092.51 o 
 -11   1  16     3674.38     6877.83   1526.50 o 
  -9   1  16    14392.47    16614.29   1926.71 o 
  -7   1  16    28150.03    27980.15   2189.70 o 
  -5   1  16       54.26      686.07   3316.00 o 
  -3   1  16    19969.43    18712.51   2166.83 o 
 -22   2  16    11634.56     9650.69   2252.59 o 
 -20   2  16    14202.36    14641.84   2052.49 o 
 -18   2  16     2183.46     2189.70   3344.58 o 
 -16   2  16      637.99     1057.69   2927.22 o 
 -14   2  16     7076.43     3601.86   1909.56 o 
 -12   2  16    56294.23    52575.69   3699.05 o 
 -10   2  16    57571.83    53118.83   3401.75 o 
  -8   2  16      692.08    -1006.23   3350.30 o 
  -6   2  16    45436.46    42570.53   2950.09 o 
  -4   2  16    70576.59    71717.00   4533.77 o 
 -19   3  16    11619.04    13309.72   2001.03 o 
 -17   3  16    16187.97    14893.40   2063.92 o 
 -15   3  16     3223.92     1435.03   3801.96 o 
 -13   3  16     2419.31     3138.76   3578.99 o 
 -11   3  16     9368.86     9747.88   1783.78 o 
  -9   3  16     2407.37     1017.67   3281.69 o 
  -7   3  16      510.44      686.07   2830.03 o 
  -5   3  16     1531.26     2458.41   3235.95 o 
 -18   4  16     5083.17     5728.67   2029.62 o 
 -16   4  16      591.35     -766.11   3344.58 o 
 -14   4  16    15148.35    15402.23   2121.09 o 
 -12   4  16    28454.45    27757.18   2298.33 o 
 -10   4  16     8607.16     4893.95   4133.56 o 
  -8   4  16      147.62     1046.25   3458.93 o 
                                                 
